# Supplementary material for: 10-(4-Chloro­phen­yl)-14a-hy­droxy-12-methyl-8,9,9a,10,12,13,14,14a-octa­hydro-5H-10a,14-methano­indeno­[2′,1′:4,5]azepino[3,4-b]pyrrolizine-5,15(7H,11H)-dione
Source: Acta Crystallogr Sect E Struct Rep Online. 2013 Dec 24;70(Pt 1):o97–8. doi: 10.1107/S1600536813034107 (PMC3914117; doi:10.1107/S1600536813034107)
Supplement: Supplementary file 1 [file e-70-00o97-sup1.cif]

##############################################################################
#                                                                            #
# This CIF contains the data in a paper accepted for publication in          #
# Acta Crystallographica Section E. It conforms to the requirements of       #
# Notes for Authors for Acta Crystallographica Section E, and has been       #
# peer reviewed under the auspices of the IUCr Commission on Journals.       #
#                                                                            #
# Full details of the Crystallographic Information File format               #
# are given in the paper "The Crystallographic Information File (CIF):       #
# a New Standard Archive File for Crystallography" by S. R. Hall, F. H.      #
# Allen and I. D. Brown [Acta Cryst. (1991), A47, 655-685].                  #
#                                                                            #
# The current version of the core CIF dictionary is obtainable from          #
# ftp://ftp.iucr.org/pub/cif_core.dic.                                       #
#                                                                            #
# Software is freely available for graphical display of the structure(s)     #
# in this CIF. For information consult the CIF software page                 #
# http://www.iucr.org/resources/cif/software.                                #
#                                                                            #
# This file may be used for bona fide research purposes within the           #
# scientific community so long as proper attribution is given to the journal # 
# article from which it was obtained.                                        #
#                                                                            #
##############################################################################
data_global
_audit_creation_method     'WinGX routine CIF_UPDATE'
_audit_conform_dict_name     cif_core.dic
_audit_conform_dict_version     2.3
_journal_date_recd_electronic     2013-10-04
_journal_date_accepted     2013-12-18
_journal_name_full     'Acta Crystallographica, Section E'
_journal_year     2014
_journal_volume     70
_journal_issue      1
_journal_page_first     o97
_journal_page_last     o98
_journal_paper_category     QO
_journal_paper_doi     10.1107/S1600536813034107
_journal_coeditor_code     DS2236
_publ_contact_author_name     'Dr P.L. Nilantha Lakshman'
_publ_contact_author_address
;
Department of Food science and Technology
University of Ruhuna
Mapalana
Kamburupitiya (81100)
Sri Lanka
;
_publ_contact_author_email     'plakshmannilantha@ymail.com'
_publ_contact_author_fax     '+94-41-2292384'
_publ_contact_author_phone     '+94-41-2292200'
_publ_section_title
;\
10-(4-Chlorophenyl)-14a-hydroxy-12-methyl-8,9,9a,10,12,13,14,14a-octahydro-\
5<i>H</i>-10a,14-methanoindeno[2',1':4,5]azepino[3,4-<i>b</i>]pyrrolizine-5,\
15(7<i>H</i>,11<i>H</i>)-dione
;
loop_
    _publ_author_name
    _publ_author_footnote
    _publ_author_address
    'Nagalakshmi, R.A.' .
;
Department of Physics
The Madura College,
Madurai 625 011
India
;
    'Suresh, J.' .
;
Department of Physics
The Madura College,
Madurai 625 011
India
;
    'Malathi, K.' .
;
Department of Organic Chemistry
School of Chemistry
Madurai Kamaraj University
Madurai 625 021
India
;
    'Kumar, R. Ranjith' .
;
Department of Organic Chemistry
School of Chemistry
Madurai Kamaraj University
Madurai 625 021
India
;
    'Lakshman, P. L. Nilantha' .
;
Department of Food Science and Technology
University of Ruhuna
Mapalana
Kamburupitiya 81100
Sri Lanka
;
_publ_section_synopsis     .
data_I
_database_code_depnum_ccdc_archive 'CCDC 977765'
_audit_creation_method     SHELXL-97
_chemical_name_systematic
;\
10-(4-Chlorophenyl)-14a-hydroxy-12-methyl-8,9,9a,10,12,13,14,14a-octahydro-\
5<i>H</i>-10a,14-methanoindeno[2',1':4,5]azepino[3,4-<i>b</i>]pyrrolizine-\
5,15(7<i>H</i>,11<i>H</i>)-dione
;
_chemical_name_common     ?
_chemical_formula_moiety     'C26 H25 Cl N2 O3'
_chemical_formula_sum     'C26 H25 Cl N2 O3'
_chemical_formula_iupac     'C26 H25 Cl N2 O3'
_chemical_formula_weight     448.93
_chemical_melting_point     ?
_symmetry_cell_setting     monoclinic
_symmetry_space_group_name_H-M     'P 21/n'
_symmetry_space_group_name_Hall     '-p 2yn'
loop_
    _symmetry_equiv_pos_as_xyz
    'x, y, z'
    '-x+1/2, y+1/2, -z+1/2'
    '-x, -y, -z'
    'x-1/2, -y-1/2, z-1/2'
_cell_length_a     13.5839(4)
_cell_length_b     11.3764(4)
_cell_length_c     28.5382(9)
_cell_angle_alpha     90.00
_cell_angle_beta     95.120(2)
_cell_angle_gamma     90.00
_cell_volume     4392.6(2)
_cell_formula_units_Z     8
_cell_measurement_reflns_used     2000
_cell_measurement_theta_min     2
_cell_measurement_theta_max     31
_cell_measurement_temperature     293(2)
_exptl_crystal_description     block
_exptl_crystal_colour     colourless
_exptl_crystal_size_max     0.21
_exptl_crystal_size_mid     0.19
_exptl_crystal_size_min     0.18
_exptl_crystal_density_diffrn     1.358
_exptl_crystal_density_meas     ?
_exptl_crystal_density_method     'not measured'
_exptl_crystal_F_000     1888
_exptl_absorpt_coefficient_mu     0.206
_exptl_absorpt_correction_type     multi-scan
_exptl_absorpt_process_details     '(SADABS; Sheldrick, 1996)'
_exptl_absorpt_correction_T_min     0.967
_exptl_absorpt_correction_T_max     0.974
_exptl_special_details     ?
_diffrn_ambient_temperature     293(2)
_diffrn_radiation_type     MoK\a
_diffrn_radiation_wavelength     0.71073
_diffrn_radiation_source     'fine-focus sealed tube'
_diffrn_radiation_monochromator     graphite
_diffrn_measurement_device_type     'Bruker Kappa APEXII'
_diffrn_measurement_method     '\w and \f'
_diffrn_detector_area_resol_mean     0
_diffrn_reflns_number     85408
_diffrn_reflns_av_R_equivalents     0.0413
_diffrn_reflns_av_sigmaI/netI     0.0257
_diffrn_reflns_theta_min     1.43
_diffrn_reflns_theta_max     27.80
_diffrn_reflns_theta_full     27.80
_diffrn_measured_fraction_theta_max     0.997
_diffrn_measured_fraction_theta_full     0.997
_diffrn_reflns_limit_h_min     -17
_diffrn_reflns_limit_h_max     17
_diffrn_reflns_limit_k_min     -14
_diffrn_reflns_limit_k_max     14
_diffrn_reflns_limit_l_min     -37
_diffrn_reflns_limit_l_max     37
_diffrn_standards_number     0
_diffrn_standards_interval_count     0
_diffrn_standards_interval_time     0
_diffrn_standards_decay_%     ?
_refine_special_details
;
Refinement of <i>F</i>^2^ against ALL reflections. The weighted <i>R</i>-factor
<i>wR</i> and goodness of fit <i>S</i> are based on <i>F</i>^2^, conventional
<i>R</i>-factors <i>R</i> are based on <i>F</i>, with <i>F</i> set to zero for
negative <i>F</i>^2^. The threshold expression of <i>F</i>^2^ > \s
(<i>F</i>^2^) is used only for calculating <i>R</i>-factors(gt) <i>etc</i>.
and is not relevant to the choice of reflections for refinement.
<i>R</i>-factors based on <i>F</i>.^2^ are statistically about twice as large
as those based on <i>F</i>, and <i>R</i>-factors based on ALL data will be
even larger.
;
_reflns_number_total     10365
_reflns_number_gt     7088
_reflns_threshold_expression     I>2sigma(I)
_refine_ls_structure_factor_coef     Fsqd
_refine_ls_matrix_type     full
_refine_ls_R_factor_all     0.0770
_refine_ls_R_factor_gt     0.0461
_refine_ls_wR_factor_gt     0.1058
_refine_ls_wR_factor_ref     0.1232
_refine_ls_goodness_of_fit_ref     1.014
_refine_ls_restrained_S_all     1.014
_refine_ls_number_reflns     10365
_refine_ls_number_parameters     591
_refine_ls_number_restraints     0
_refine_ls_hydrogen_treatment     mixed
_refine_ls_weighting_scheme     calc
_refine_ls_weighting_details
         'calc w=1/[\s^2^(Fo^2^)+(0.0445P)^2^+2.0326P] where P=(Fo^2^+2Fc^2^)/3'
_atom_sites_solution_hydrogens     geom
_atom_sites_solution_primary     direct
_atom_sites_solution_secondary     difmap
_refine_ls_shift/su_max     0.000
_refine_ls_shift/su_mean     0.000
_refine_diff_density_max     0.330
_refine_diff_density_min     -0.381
_refine_ls_extinction_method     none
_refine_ls_extinction_coef     ?
loop_
    _atom_type_symbol
    _atom_type_description
    _atom_type_scat_dispersion_real
    _atom_type_scat_dispersion_imag
    _atom_type_scat_source
    'C' 'C' 0.0033 0.0016
                         'International Tables Vol C Tables 4.2.6.8 and 6.1.1.4'
    'H' 'H' 0.0000 0.0000
                         'International Tables Vol C Tables 4.2.6.8 and 6.1.1.4'
    'N' 'N' 0.0061 0.0033
                         'International Tables Vol C Tables 4.2.6.8 and 6.1.1.4'
    'O' 'O' 0.0106 0.0060
                         'International Tables Vol C Tables 4.2.6.8 and 6.1.1.4'
    'Cl' 'Cl' 0.1484 0.1585
                         'International Tables Vol C Tables 4.2.6.8 and 6.1.1.4'
_computing_data_collection     'APEX2 (Bruker, 2004)'
_computing_cell_refinement     'SAINT (Bruker, 2004)'
_computing_data_reduction     'SAINT (Bruker, 2004)'
_computing_structure_solution     'SHELXS97 (Sheldrick, 2008)'
_computing_structure_refinement     'SHELXL97 (Sheldrick, 2008)'
_computing_molecular_graphics     'PLATON (Spek, 2009)'
_computing_publication_material     'SHELXL97 (Sheldrick, 2008)'
loop_
    _atom_site_type_symbol
    _atom_site_label
    _atom_site_fract_x
    _atom_site_fract_y
    _atom_site_fract_z
    _atom_site_U_iso_or_equiv
    _atom_site_adp_type
    _atom_site_calc_flag
    _atom_site_refinement_flags
    _atom_site_occupancy
    _atom_site_symmetry_multiplicity
    _atom_site_disorder_assembly
    _atom_site_disorder_group
    H H2 0.2541(19) 0.164(2) 0.3395(10) 0.088(9) Uiso d . 1 1 . .
    H H3 0.353(2) 0.193(3) 0.3711(10) 0.106(10) Uiso d . 1 1 . .
    C C1A 0.2818(2) 0.2028(2) 0.37004(10) 0.0629(6) Uani d . 1 1 . .
    C C2A 0.27703(14) 0.38693(18) 0.41290(7) 0.0479(5) Uani d . 1 1 . .
    H H4 0.3484 0.3938 0.4175 0.057 Uiso calc R 1 1 . .
    H H5 0.2550 0.3433 0.4392 0.057 Uiso calc R 1 1 . .
    C C3A 0.23041(14) 0.51019(17) 0.41138(6) 0.0452(4) Uani d . 1 1 . .
    H H3A 0.2476 0.5544 0.4404 0.054 Uiso calc R 1 1 . .
    C C4A 0.26576(14) 0.56995(17) 0.36915(7) 0.0453(4) Uani d . 1 1 . .
    C C5A 0.21563(12) 0.50383(15) 0.32732(6) 0.0357(4) Uani d . 1 1 . .
    C C6A 0.27022(13) 0.38621(16) 0.32724(6) 0.0402(4) Uani d . 1 1 . .
    H H6 0.2475 0.3409 0.2996 0.048 Uiso calc R 1 1 . .
    H H7 0.3408 0.3991 0.3270 0.048 Uiso calc R 1 1 . .
    C C7A 0.20490(13) 0.57492(16) 0.28073(6) 0.0394(4) Uani d . 1 1 . .
    H H7A 0.2240 0.6563 0.2882 0.047 Uiso calc R 1 1 . .
    C C8A 0.09354(13) 0.57262(16) 0.26891(6) 0.0408(4) Uani d . 1 1 . .
    H H8A 0.0747 0.4980 0.2534 0.049 Uiso calc R 1 1 . .
    C C9A 0.03576(16) 0.67175(19) 0.24399(7) 0.0549(5) Uani d . 1 1 . .
    H H8 0.0302 0.6607 0.2101 0.066 Uiso calc R 1 1 . .
    H H9 0.0663 0.7473 0.2515 0.066 Uiso calc R 1 1 . .
    C C10A -0.06550(16) 0.6621(2) 0.26367(8) 0.0598(6) Uani d . 1 1 . .
    H H10A -0.0870 0.7385 0.2739 0.072 Uiso calc R 1 1 . .
    H H10B -0.1145 0.6321 0.2399 0.072 Uiso calc R 1 1 . .
    C C11A -0.05198(14) 0.5771(2) 0.30546(8) 0.0545(5) Uani d . 1 1 . .
    H H11A -0.0843 0.6062 0.3321 0.065 Uiso calc R 1 1 . .
    H H11B -0.0774 0.4996 0.2970 0.065 Uiso calc R 1 1 . .
    C C12A 0.10984(12) 0.48544(15) 0.34328(6) 0.0350(4) Uani d . 1 1 . .
    C C13A 0.11777(13) 0.50876(16) 0.39756(6) 0.0408(4) Uani d . 1 1 . .
    C C14A 0.06538(13) 0.40713(17) 0.41807(6) 0.0433(4) Uani d . 1 1 . .
    C C15A 0.03857(13) 0.32319(17) 0.38446(7) 0.0427(4) Uani d . 1 1 . .
    C C16A 0.06537(13) 0.36182(16) 0.33787(6) 0.0391(4) Uani d . 1 1 . .
    C C17A -0.00229(14) 0.2168(2) 0.39665(8) 0.0562(5) Uani d . 1 1 . .
    H H17A -0.0196 0.1600 0.3740 0.067 Uiso calc R 1 1 . .
    C C18A -0.01649(16) 0.1976(2) 0.44325(9) 0.0693(7) Uani d . 1 1 . .
    H H18A -0.0435 0.1268 0.4522 0.083 Uiso calc R 1 1 . .
    C C19A 0.00885(17) 0.2822(3) 0.47666(9) 0.0704(7) Uani d . 1 1 . .
    H H19A -0.0022 0.2681 0.5079 0.084 Uiso calc R 1 1 . .
    C C20A 0.05034(15) 0.3872(2) 0.46474(7) 0.0572(6) Uani d . 1 1 . .
    H H20A 0.0679 0.4435 0.4876 0.069 Uiso calc R 1 1 . .
    C C21A 0.26993(14) 0.53118(16) 0.24432(6) 0.0412(4) Uani d . 1 1 . .
    C C22A 0.36564(15) 0.57387(19) 0.24535(7) 0.0514(5) Uani d . 1 1 . .
    H H22A 0.3863 0.6312 0.2673 0.062 Uiso calc R 1 1 . .
    C C23A 0.43091(16) 0.5337(2) 0.21480(8) 0.0575(5) Uani d . 1 1 . .
    H H23A 0.4950 0.5631 0.2162 0.069 Uiso calc R 1 1 . .
    C C24A 0.39997(16) 0.44914(18) 0.18209(7) 0.0521(5) Uani d . 1 1 . .
    C C25A 0.30554(17) 0.40619(18) 0.17947(7) 0.0531(5) Uani d . 1 1 . .
    H H25A 0.2848 0.3503 0.1569 0.064 Uiso calc R 1 1 . .
    C C26A 0.24137(15) 0.44680(17) 0.21074(7) 0.0475(5) Uani d . 1 1 . .
    H H26A 0.1775 0.4168 0.2092 0.057 Uiso calc R 1 1 . .
    N N1A 0.24939(11) 0.32397(13) 0.36954(5) 0.0406(3) Uani d . 1 1 . .
    N N2A 0.05550(11) 0.57556(13) 0.31548(5) 0.0398(3) Uani d . 1 1 . .
    O O1A 0.07674(12) 0.61834(13) 0.40907(5) 0.0595(4) Uani d . 1 1 . .
    H H1A 0.0688 0.6592 0.3854 0.089 Uiso calc R 1 1 . .
    O O2A 0.04810(11) 0.31079(12) 0.30075(5) 0.0524(3) Uani d . 1 1 . .
    O O3A 0.32204(12) 0.65099(15) 0.36775(6) 0.0709(5) Uani d . 1 1 . .
    Cl Cl1 0.48368(5) 0.39797(6) 0.14410(2) 0.07186(18) Uani d . 1 1 . .
    H H1 0.253(2) 0.162(2) 0.3931(10) 0.087(9) Uiso d . 1 1 . .
    C C1B 0.8571(3) 0.2820(3) 0.19339(9) 0.0890(9) Uani d . 1 1 . .
    H H10 0.8604 0.1977 0.1933 0.134 Uiso calc R 1 1 . .
    H H11 0.7912 0.3063 0.1984 0.134 Uiso calc R 1 1 . .
    H H12 0.9025 0.3123 0.2182 0.134 Uiso calc R 1 1 . .
    C C2B 0.97308(15) 0.27523(19) 0.13400(7) 0.0541(5) Uani d . 1 1 . .
    H H13 0.9672 0.1903 0.1338 0.065 Uiso calc R 1 1 . .
    H H14 1.0282 0.2964 0.1564 0.065 Uiso calc R 1 1 . .
    C C3B 0.99339(14) 0.31785(17) 0.08498(7) 0.0484(5) Uani d . 1 1 . .
    H H3B 1.0541 0.2838 0.0746 0.058 Uiso calc R 1 1 . .
    C C4B 0.99805(14) 0.44975(18) 0.08757(7) 0.0492(5) Uani d . 1 1 . .
    C C5B 0.89285(13) 0.48782(16) 0.09453(6) 0.0408(4) Uani d . 1 1 . .
    C C6B 0.87928(16) 0.45404(18) 0.14540(7) 0.0502(5) Uani d . 1 1 . .
    H H15 0.9314 0.4885 0.1665 0.060 Uiso calc R 1 1 . .
    H H16 0.8162 0.4825 0.1542 0.060 Uiso calc R 1 1 . .
    C C7B 0.86807(14) 0.61561(17) 0.07776(7) 0.0447(4) Uani d . 1 1 . .
    H H7B 0.9238 0.6443 0.0614 0.054 Uiso calc R 1 1 . .
    C C8B 0.78183(14) 0.59519(18) 0.04095(7) 0.0478(5) Uani d . 1 1 . .
    H H8B 0.7210 0.5887 0.0568 0.057 Uiso calc R 1 1 . .
    C C9B 0.76111(19) 0.6683(2) -0.00292(8) 0.0667(6) Uani d . 1 1 . .
    H H17 0.8218 0.6983 -0.0139 0.080 Uiso calc R 1 1 . .
    H H18 0.7177 0.7336 0.0025 0.080 Uiso calc R 1 1 . .
    C C10B 0.7105(2) 0.5801(3) -0.03822(9) 0.0782(8) Uani d . 1 1 . .
    H H10C 0.6413 0.5998 -0.0452 0.094 Uiso calc R 1 1 . .
    H H10D 0.7423 0.5803 -0.0673 0.094 Uiso calc R 1 1 . .
    C C11B 0.72132(17) 0.4603(2) -0.01442(8) 0.0650(6) Uani d . 1 1 . .
    H H11C 0.6618 0.4385 -0.0001 0.078 Uiso calc R 1 1 . .
    H H11D 0.7369 0.3996 -0.0365 0.078 Uiso calc R 1 1 . .
    C C12B 0.83195(13) 0.40302(16) 0.06015(6) 0.0397(4) Uani d . 1 1 . .
    C C13B 0.90496(14) 0.30332(17) 0.04781(7) 0.0438(4) Uani d . 1 1 . .
    C C14B 0.84778(16) 0.19125(18) 0.05099(7) 0.0508(5) Uani d . 1 1 . .
    C C15B 0.75861(16) 0.2098(2) 0.06915(7) 0.0563(5) Uani d . 1 1 . .
    C C16B 0.74522(14) 0.3361(2) 0.07891(7) 0.0520(5) Uani d . 1 1 . .
    C C17B 0.6951(2) 0.1162(3) 0.07601(9) 0.0800(8) Uani d . 1 1 . .
    H H17B 0.6345 0.1291 0.0880 0.096 Uiso calc R 1 1 . .
    C C18B 0.7238(3) 0.0049(3) 0.06471(11) 0.0975(12) Uani d . 1 1 . .
    H H18B 0.6828 -0.0588 0.0694 0.117 Uiso calc R 1 1 . .
    C C19B 0.8123(3) -0.0127(2) 0.04657(11) 0.0929(11) Uani d . 1 1 . .
    H H19B 0.8302 -0.0888 0.0389 0.111 Uiso calc R 1 1 . .
    C C20B 0.8760(2) 0.0783(2) 0.03926(8) 0.0689(7) Uani d . 1 1 . .
    H H20B 0.9361 0.0646 0.0269 0.083 Uiso calc R 1 1 . .
    C C21B 0.84957(14) 0.70415(16) 0.11559(7) 0.0438(4) Uani d . 1 1 . .
    C C22B 0.91994(14) 0.78879(18) 0.12870(8) 0.0512(5) Uani d . 1 1 . .
    H H22B 0.9783 0.7905 0.1139 0.061 Uiso calc R 1 1 . .
    C C23B 0.90558(16) 0.87092(18) 0.16324(8) 0.0551(5) Uani d . 1 1 . .
    H H23B 0.9540 0.9266 0.1718 0.066 Uiso calc R 1 1 . .
    C C24B 0.81938(15) 0.86902(17) 0.18455(7) 0.0497(5) Uani d . 1 1 . .
    C C25B 0.74774(15) 0.78766(19) 0.17235(7) 0.0521(5) Uani d . 1 1 . .
    H H25B 0.6892 0.7874 0.1870 0.063 Uiso calc R 1 1 . .
    C C26B 0.76323(15) 0.70569(18) 0.13799(7) 0.0503(5) Uani d . 1 1 . .
    H H26B 0.7145 0.6502 0.1297 0.060 Uiso calc R 1 1 . .
    N N1B 0.88309(13) 0.32669(15) 0.14848(6) 0.0501(4) Uani d . 1 1 . .
    N N2B 0.80391(11) 0.48068(15) 0.02110(5) 0.0452(4) Uani d . 1 1 . .
    O O1B 0.93885(12) 0.31807(14) 0.00264(5) 0.0630(4) Uani d . 1 1 . .
    H H1B 0.9168 0.3796 -0.0090 0.095 Uiso calc R 1 1 . .
    O O2B 0.67501(11) 0.38274(17) 0.09432(6) 0.0745(5) Uani d . 1 1 . .
    O O3B 1.06801(11) 0.51295(14) 0.08489(7) 0.0746(5) Uani d . 1 1 . .
    Cl Cl2 0.80170(5) 0.97008(5) 0.22885(2) 0.07313(18) Uani d . 1 1 . .
loop_
    _atom_site_aniso_label
    _atom_site_aniso_U_11
    _atom_site_aniso_U_22
    _atom_site_aniso_U_33
    _atom_site_aniso_U_12
    _atom_site_aniso_U_13
    _atom_site_aniso_U_23
    C1A 0.0832(18) 0.0509(13) 0.0561(15) 0.0182(12) 0.0141(13) 0.0135(11)
    C2A 0.0424(10) 0.0617(13) 0.0384(10) 0.0052(9) -0.0028(8) 0.0062(9)
    C3A 0.0483(10) 0.0522(11) 0.0334(9) -0.0043(9) -0.0057(8) -0.0070(8)
    C4A 0.0429(10) 0.0458(11) 0.0458(11) -0.0044(8) -0.0038(8) -0.0032(9)
    C5A 0.0365(9) 0.0366(9) 0.0337(9) -0.0017(7) 0.0016(7) 0.0008(7)
    C6A 0.0375(9) 0.0453(10) 0.0383(10) 0.0047(8) 0.0056(7) 0.0055(8)
    C7A 0.0474(10) 0.0330(9) 0.0375(9) -0.0033(7) 0.0025(8) 0.0024(7)
    C8A 0.0479(10) 0.0388(9) 0.0350(9) 0.0001(8) -0.0002(8) 0.0009(7)
    C9A 0.0659(13) 0.0500(12) 0.0469(12) 0.0064(10) -0.0058(10) 0.0101(9)
    C10A 0.0591(13) 0.0643(14) 0.0535(13) 0.0189(11) -0.0098(10) 0.0037(11)
    C11A 0.0427(11) 0.0656(13) 0.0545(12) 0.0108(10) -0.0006(9) 0.0048(10)
    C12A 0.0370(9) 0.0366(9) 0.0307(8) 0.0031(7) 0.0003(7) -0.0004(7)
    C13A 0.0458(10) 0.0422(10) 0.0340(9) 0.0070(8) 0.0015(7) -0.0031(8)
    C14A 0.0375(9) 0.0547(11) 0.0382(10) 0.0101(8) 0.0053(8) 0.0048(8)
    C15A 0.0340(9) 0.0488(11) 0.0457(11) 0.0022(8) 0.0050(8) 0.0059(9)
    C16A 0.0356(9) 0.0420(10) 0.0391(10) 0.0017(7) 0.0000(7) -0.0008(8)
    C17A 0.0430(11) 0.0598(13) 0.0659(14) -0.0051(9) 0.0045(10) 0.0123(11)
    C18A 0.0473(12) 0.0860(18) 0.0755(17) -0.0070(12) 0.0106(11) 0.0359(15)
    C19A 0.0529(13) 0.107(2) 0.0535(14) 0.0044(13) 0.0145(11) 0.0282(14)
    C20A 0.0499(11) 0.0825(16) 0.0401(11) 0.0112(11) 0.0093(9) 0.0062(11)
    C21A 0.0504(11) 0.0383(9) 0.0352(9) -0.0019(8) 0.0053(8) 0.0069(8)
    C22A 0.0543(12) 0.0544(12) 0.0458(11) -0.0083(10) 0.0059(9) -0.0021(9)
    C23A 0.0516(12) 0.0638(14) 0.0585(13) -0.0041(10) 0.0124(10) 0.0061(11)
    C24A 0.0629(13) 0.0488(11) 0.0470(11) 0.0094(10) 0.0177(10) 0.0113(9)
    C25A 0.0694(14) 0.0457(11) 0.0452(11) -0.0022(10) 0.0106(10) -0.0013(9)
    C26A 0.0534(11) 0.0449(11) 0.0448(11) -0.0056(9) 0.0077(9) 0.0001(9)
    N1A 0.0435(8) 0.0431(8) 0.0352(8) 0.0071(7) 0.0035(6) 0.0054(7)
    N2A 0.0413(8) 0.0422(8) 0.0353(8) 0.0064(6) -0.0007(6) 0.0024(6)
    O1A 0.0820(10) 0.0513(8) 0.0447(8) 0.0204(8) 0.0037(8) -0.0089(7)
    O2A 0.0661(9) 0.0468(8) 0.0429(8) -0.0086(7) -0.0028(6) -0.0062(6)
    O3A 0.0751(11) 0.0716(11) 0.0636(10) -0.0352(9) -0.0071(8) -0.0027(8)
    Cl1 0.0799(4) 0.0717(4) 0.0688(4) 0.0167(3) 0.0327(3) 0.0072(3)
    C1B 0.136(3) 0.0754(18) 0.0601(16) 0.0138(17) 0.0306(16) 0.0153(14)
    C2B 0.0559(12) 0.0466(11) 0.0577(13) 0.0071(9) -0.0065(10) -0.0009(10)
    C3B 0.0371(10) 0.0468(11) 0.0621(13) 0.0059(8) 0.0082(9) 0.0007(9)
    C4B 0.0369(10) 0.0491(11) 0.0609(13) 0.0008(9) 0.0005(9) 0.0003(10)
    C5B 0.0365(9) 0.0420(10) 0.0436(10) 0.0026(7) 0.0018(8) -0.0028(8)
    C6B 0.0578(12) 0.0506(11) 0.0409(10) 0.0053(9) -0.0031(9) -0.0067(9)
    C7B 0.0409(10) 0.0455(10) 0.0480(11) 0.0061(8) 0.0052(8) 0.0006(8)
    C8B 0.0455(10) 0.0547(12) 0.0435(11) 0.0130(9) 0.0049(8) -0.0028(9)
    C9B 0.0735(15) 0.0728(16) 0.0533(13) 0.0269(13) 0.0033(11) 0.0065(12)
    C10B 0.0857(18) 0.098(2) 0.0486(13) 0.0361(15) -0.0093(12) -0.0017(13)
    C11B 0.0630(14) 0.0873(17) 0.0428(12) 0.0138(12) -0.0067(10) -0.0161(12)
    C12B 0.0353(9) 0.0482(10) 0.0363(9) 0.0007(8) 0.0063(7) -0.0041(8)
    C13B 0.0460(10) 0.0465(11) 0.0407(10) 0.0027(8) 0.0132(8) -0.0012(8)
    C14B 0.0658(13) 0.0490(12) 0.0365(10) -0.0062(10) -0.0011(9) -0.0019(9)
    C15B 0.0621(13) 0.0655(14) 0.0402(11) -0.0195(11) -0.0012(9) 0.0016(10)
    C16B 0.0410(10) 0.0768(15) 0.0389(10) -0.0083(10) 0.0068(8) -0.0053(10)
    C17B 0.0836(18) 0.097(2) 0.0556(15) -0.0411(16) -0.0118(13) 0.0175(14)
    C18B 0.131(3) 0.076(2) 0.077(2) -0.053(2) -0.038(2) 0.0258(16)
    C19B 0.146(3) 0.0473(14) 0.0761(19) -0.0202(18) -0.043(2) 0.0091(13)
    C20B 0.0987(19) 0.0507(13) 0.0542(14) 0.0024(13) -0.0109(13) -0.0009(11)
    C21B 0.0428(10) 0.0394(10) 0.0479(11) 0.0073(8) -0.0022(8) 0.0024(8)
    C22B 0.0422(10) 0.0484(11) 0.0624(13) 0.0042(9) 0.0023(9) 0.0035(10)
    C23B 0.0539(12) 0.0446(11) 0.0645(14) -0.0014(9) -0.0084(10) -0.0027(10)
    C24B 0.0556(12) 0.0412(10) 0.0501(12) 0.0096(9) -0.0066(9) -0.0023(9)
    C25B 0.0475(11) 0.0561(12) 0.0523(12) 0.0066(9) 0.0020(9) -0.0069(10)
    C26B 0.0451(11) 0.0499(11) 0.0553(12) 0.0006(9) 0.0006(9) -0.0071(9)
    N1B 0.0628(10) 0.0477(9) 0.0400(9) 0.0043(8) 0.0063(8) 0.0010(7)
    N2B 0.0442(9) 0.0554(10) 0.0364(8) 0.0084(7) 0.0048(7) -0.0028(7)
    O1B 0.0782(10) 0.0615(10) 0.0542(9) 0.0205(8) 0.0330(8) 0.0069(7)
    O2B 0.0466(8) 0.1099(14) 0.0703(11) -0.0027(9) 0.0236(8) -0.0088(10)
    O3B 0.0399(8) 0.0588(10) 0.1244(16) -0.0073(7) 0.0032(9) 0.0015(10)
    Cl2 0.0842(4) 0.0606(4) 0.0737(4) 0.0030(3) 0.0022(3) -0.0226(3)
_geom_special_details
;
All e.s.d.'s (except the e.s.d. in the dihedral angle between two l.s. planes)
are estimated using the full covariance matrix. The cell e.s.d.'s are taken
into account individually in the estimation of e.s.d.'s in distances, angles
and torsion angles; correlations between e.s.d.'s in cell parameters are only
used when they are defined by crystal symmetry. An approximate (isotropic)
treatment of cell e.s.d.'s is used for estimating e.s.d.'s involving l.s.
planes.
;
loop_
    _geom_bond_atom_site_label_1
    _geom_bond_atom_site_label_2
    _geom_bond_site_symmetry_2
    _geom_bond_distance
    _geom_bond_publ_flag
    C1A N1A . 1.447(3) ?
    C1A H2 . 1.02(3) ?
    C1A H3 . 0.96(3) ?
    C1A H1 . 0.92(3) ?
    C2A N1A . 1.450(2) ?
    C2A C3A . 1.538(3) ?
    C2A H4 . 0.9700 ?
    C2A H5 . 0.9700 ?
    C3A C4A . 1.500(3) ?
    C3A C13A . 1.546(3) ?
    C3A H3A . 0.9800 ?
    C4A O3A . 1.201(2) ?
    C4A C5A . 1.520(2) ?
    C5A C6A . 1.530(2) ?
    C5A C7A . 1.552(2) ?
    C5A C12A . 1.560(2) ?
    C6A N1A . 1.449(2) ?
    C6A H6 . 0.9700 ?
    C6A H7 . 0.9700 ?
    C7A C21A . 1.507(3) ?
    C7A C8A . 1.520(3) ?
    C7A H7A . 0.9800 ?
    C8A N2A . 1.469(2) ?
    C8A C9A . 1.515(3) ?
    C8A H8A . 0.9800 ?
    C9A C10A . 1.535(3) ?
    C9A H8 . 0.9700 ?
    C9A H9 . 0.9700 ?
    C10A C11A . 1.534(3) ?
    C10A H10A . 0.9700 ?
    C10A H10B . 0.9700 ?
    C11A N2A . 1.462(2) ?
    C11A H11A . 0.9700 ?
    C11A H11B . 0.9700 ?
    C12A N2A . 1.456(2) ?
    C12A C16A . 1.533(2) ?
    C12A C13A . 1.566(2) ?
    C13A O1A . 1.416(2) ?
    C13A C14A . 1.503(3) ?
    C14A C15A . 1.379(3) ?
    C14A C20A . 1.384(3) ?
    C15A C17A . 1.389(3) ?
    C15A C16A . 1.476(3) ?
    C16A O2A . 1.212(2) ?
    C17A C18A . 1.378(3) ?
    C17A H17A . 0.9300 ?
    C18A C19A . 1.376(4) ?
    C18A H18A . 0.9300 ?
    C19A C20A . 1.377(3) ?
    C19A H19A . 0.9300 ?
    C20A H20A . 0.9300 ?
    C21A C22A . 1.386(3) ?
    C21A C26A . 1.387(3) ?
    C22A C23A . 1.376(3) ?
    C22A H22A . 0.9300 ?
    C23A C24A . 1.379(3) ?
    C23A H23A . 0.9300 ?
    C24A C25A . 1.368(3) ?
    C24A Cl1 . 1.740(2) ?
    C25A C26A . 1.382(3) ?
    C25A H25A . 0.9300 ?
    C26A H26A . 0.9300 ?
    O1A H1A . 0.8200 ?
    C1B N1B . 1.451(3) ?
    C1B H10 . 0.9600 ?
    C1B H11 . 0.9600 ?
    C1B H12 . 0.9600 ?
    C2B N1B . 1.448(3) ?
    C2B C3B . 1.529(3) ?
    C2B H13 . 0.9700 ?
    C2B H14 . 0.9700 ?
    C3B C4B . 1.503(3) ?
    C3B C13B . 1.539(3) ?
    C3B H3B . 0.9800 ?
    C4B O3B . 1.200(2) ?
    C4B C5B . 1.523(3) ?
    C5B C6B . 1.529(3) ?
    C5B C7B . 1.558(3) ?
    C5B C12B . 1.560(3) ?
    C6B N1B . 1.452(3) ?
    C6B H15 . 0.9700 ?
    C6B H16 . 0.9700 ?
    C7B C21B . 1.514(3) ?
    C7B C8B . 1.520(3) ?
    C7B H7B . 0.9800 ?
    C8B N2B . 1.462(2) ?
    C8B C9B . 1.508(3) ?
    C8B H8B . 0.9800 ?
    C9B C10B . 1.539(4) ?
    C9B H17 . 0.9700 ?
    C9B H18 . 0.9700 ?
    C10B C11B . 1.524(4) ?
    C10B H10C . 0.9700 ?
    C10B H10D . 0.9700 ?
    C11B N2B . 1.462(3) ?
    C11B H11C . 0.9700 ?
    C11B H11D . 0.9700 ?
    C12B N2B . 1.446(2) ?
    C12B C16B . 1.538(3) ?
    C12B C13B . 1.567(3) ?
    C13B O1B . 1.417(2) ?
    C13B C14B . 1.500(3) ?
    C14B C15B . 1.376(3) ?
    C14B C20B . 1.391(3) ?
    C15B C17B . 1.395(3) ?
    C15B C16B . 1.478(3) ?
    C16B O2B . 1.208(2) ?
    C17B C18B . 1.373(5) ?
    C17B H17B . 0.9300 ?
    C18B C19B . 1.366(5) ?
    C18B H18B . 0.9300 ?
    C19B C20B . 1.377(4) ?
    C19B H19B . 0.9300 ?
    C20B H20B . 0.9300 ?
    C21B C22B . 1.385(3) ?
    C21B C26B . 1.385(3) ?
    C22B C23B . 1.385(3) ?
    C22B H22B . 0.9300 ?
    C23B C24B . 1.367(3) ?
    C23B H23B . 0.9300 ?
    C24B C25B . 1.365(3) ?
    C24B Cl2 . 1.741(2) ?
    C25B C26B . 1.383(3) ?
    C25B H25B . 0.9300 ?
    C26B H26B . 0.9300 ?
    O1B H1B . 0.8200 ?
loop_
    _geom_angle_atom_site_label_1
    _geom_angle_atom_site_label_2
    _geom_angle_atom_site_label_3
    _geom_angle_site_symmetry_1
    _geom_angle_site_symmetry_3
    _geom_angle
    _geom_angle_publ_flag
    N1A C1A H2 . . 108.4(15) ?
    N1A C1A H3 . . 114.2(19) ?
    H2 C1A H3 . . 106(2) ?
    N1A C1A H1 . . 109.7(17) ?
    H2 C1A H1 . . 104(2) ?
    H3 C1A H1 . . 114(2) ?
    N1A C2A C3A . . 110.60(15) ?
    N1A C2A H4 . . 109.5 ?
    C3A C2A H4 . . 109.5 ?
    N1A C2A H5 . . 109.5 ?
    C3A C2A H5 . . 109.5 ?
    H4 C2A H5 . . 108.1 ?
    C4A C3A C2A . . 105.99(16) ?
    C4A C3A C13A . . 100.39(15) ?
    C2A C3A C13A . . 113.17(16) ?
    C4A C3A H3A . . 112.2 ?
    C2A C3A H3A . . 112.2 ?
    C13A C3A H3A . . 112.2 ?
    O3A C4A C3A . . 128.70(18) ?
    O3A C4A C5A . . 126.59(18) ?
    C3A C4A C5A . . 104.70(15) ?
    C4A C5A C6A . . 104.52(14) ?
    C4A C5A C7A . . 114.60(15) ?
    C6A C5A C7A . . 117.58(14) ?
    C4A C5A C12A . . 101.36(14) ?
    C6A C5A C12A . . 110.02(14) ?
    C7A C5A C12A . . 107.55(13) ?
    N1A C6A C5A . . 107.18(14) ?
    N1A C6A H6 . . 110.3 ?
    C5A C6A H6 . . 110.3 ?
    N1A C6A H7 . . 110.3 ?
    C5A C6A H7 . . 110.3 ?
    H6 C6A H7 . . 108.5 ?
    C21A C7A C8A . . 118.30(15) ?
    C21A C7A C5A . . 113.74(15) ?
    C8A C7A C5A . . 101.33(14) ?
    C21A C7A H7A . . 107.6 ?
    C8A C7A H7A . . 107.6 ?
    C5A C7A H7A . . 107.6 ?
    N2A C8A C9A . . 101.46(15) ?
    N2A C8A C7A . . 102.85(14) ?
    C9A C8A C7A . . 123.70(16) ?
    N2A C8A H8A . . 109.2 ?
    C9A C8A H8A . . 109.2 ?
    C7A C8A H8A . . 109.2 ?
    C8A C9A C10A . . 102.64(16) ?
    C8A C9A H8 . . 111.2 ?
    C10A C9A H8 . . 111.2 ?
    C8A C9A H9 . . 111.2 ?
    C10A C9A H9 . . 111.2 ?
    H8 C9A H9 . . 109.2 ?
    C11A C10A C9A . . 106.28(16) ?
    C11A C10A H10A . . 110.5 ?
    C9A C10A H10A . . 110.5 ?
    C11A C10A H10B . . 110.5 ?
    C9A C10A H10B . . 110.5 ?
    H10A C10A H10B . . 108.7 ?
    N2A C11A C10A . . 102.00(17) ?
    N2A C11A H11A . . 111.4 ?
    C10A C11A H11A . . 111.4 ?
    N2A C11A H11B . . 111.4 ?
    C10A C11A H11B . . 111.4 ?
    H11A C11A H11B . . 109.2 ?
    N2A C12A C16A . . 114.52(14) ?
    N2A C12A C5A . . 100.48(13) ?
    C16A C12A C5A . . 117.31(14) ?
    N2A C12A C13A . . 113.98(14) ?
    C16A C12A C13A . . 104.28(14) ?
    C5A C12A C13A . . 106.40(13) ?
    O1A C13A C14A . . 112.15(15) ?
    O1A C13A C3A . . 109.43(16) ?
    C14A C13A C3A . . 113.63(15) ?
    O1A C13A C12A . . 112.64(14) ?
    C14A C13A C12A . . 105.17(14) ?
    C3A C13A C12A . . 103.49(14) ?
    C15A C14A C20A . . 120.2(2) ?
    C15A C14A C13A . . 111.51(16) ?
    C20A C14A C13A . . 128.05(19) ?
    C14A C15A C17A . . 121.06(19) ?
    C14A C15A C16A . . 110.43(16) ?
    C17A C15A C16A . . 128.41(19) ?
    O2A C16A C15A . . 126.89(17) ?
    O2A C16A C12A . . 124.82(17) ?
    C15A C16A C12A . . 108.00(15) ?
    C18A C17A C15A . . 118.2(2) ?
    C18A C17A H17A . . 120.9 ?
    C15A C17A H17A . . 120.9 ?
    C19A C18A C17A . . 120.7(2) ?
    C19A C18A H18A . . 119.7 ?
    C17A C18A H18A . . 119.7 ?
    C18A C19A C20A . . 121.2(2) ?
    C18A C19A H19A . . 119.4 ?
    C20A C19A H19A . . 119.4 ?
    C19A C20A C14A . . 118.6(2) ?
    C19A C20A H20A . . 120.7 ?
    C14A C20A H20A . . 120.7 ?
    C22A C21A C26A . . 117.46(18) ?
    C22A C21A C7A . . 118.44(17) ?
    C26A C21A C7A . . 124.05(17) ?
    C23A C22A C21A . . 121.8(2) ?
    C23A C22A H22A . . 119.1 ?
    C21A C22A H22A . . 119.1 ?
    C22A C23A C24A . . 119.1(2) ?
    C22A C23A H23A . . 120.5 ?
    C24A C23A H23A . . 120.5 ?
    C25A C24A C23A . . 120.89(19) ?
    C25A C24A Cl1 . . 120.53(17) ?
    C23A C24A Cl1 . . 118.58(17) ?
    C24A C25A C26A . . 119.2(2) ?
    C24A C25A H25A . . 120.4 ?
    C26A C25A H25A . . 120.4 ?
    C25A C26A C21A . . 121.61(19) ?
    C25A C26A H26A . . 119.2 ?
    C21A C26A H26A . . 119.2 ?
    C1A N1A C6A . . 113.07(16) ?
    C1A N1A C2A . . 114.00(17) ?
    C6A N1A C2A . . 114.49(15) ?
    C12A N2A C11A . . 124.31(15) ?
    C12A N2A C8A . . 105.94(13) ?
    C11A N2A C8A . . 104.43(14) ?
    C13A O1A H1A . . 109.5 ?
    N1B C1B H10 . . 109.5 ?
    N1B C1B H11 . . 109.5 ?
    H10 C1B H11 . . 109.5 ?
    N1B C1B H12 . . 109.5 ?
    H10 C1B H12 . . 109.5 ?
    H11 C1B H12 . . 109.5 ?
    N1B C2B C3B . . 111.03(16) ?
    N1B C2B H13 . . 109.4 ?
    C3B C2B H13 . . 109.4 ?
    N1B C2B H14 . . 109.4 ?
    C3B C2B H14 . . 109.4 ?
    H13 C2B H14 . . 108.0 ?
    C4B C3B C2B . . 106.37(17) ?
    C4B C3B C13B . . 99.67(15) ?
    C2B C3B C13B . . 113.77(16) ?
    C4B C3B H3B . . 112.1 ?
    C2B C3B H3B . . 112.1 ?
    C13B C3B H3B . . 112.1 ?
    O3B C4B C3B . . 128.70(18) ?
    O3B C4B C5B . . 126.56(19) ?
    C3B C4B C5B . . 104.74(15) ?
    C4B C5B C6B . . 104.26(15) ?
    C4B C5B C7B . . 113.88(15) ?
    C6B C5B C7B . . 119.04(15) ?
    C4B C5B C12B . . 101.13(14) ?
    C6B C5B C12B . . 109.86(15) ?
    C7B C5B C12B . . 107.22(14) ?
    N1B C6B C5B . . 107.56(15) ?
    N1B C6B H15 . . 110.2 ?
    C5B C6B H15 . . 110.2 ?
    N1B C6B H16 . . 110.2 ?
    C5B C6B H16 . . 110.2 ?
    H15 C6B H16 . . 108.5 ?
    C21B C7B C8B . . 115.33(15) ?
    C21B C7B C5B . . 116.54(16) ?
    C8B C7B C5B . . 101.64(15) ?
    C21B C7B H7B . . 107.6 ?
    C8B C7B H7B . . 107.6 ?
    C5B C7B H7B . . 107.6 ?
    N2B C8B C9B . . 101.49(16) ?
    N2B C8B C7B . . 103.40(15) ?
    C9B C8B C7B . . 124.37(19) ?
    N2B C8B H8B . . 108.8 ?
    C9B C8B H8B . . 108.8 ?
    C7B C8B H8B . . 108.8 ?
    C8B C9B C10B . . 102.9(2) ?
    C8B C9B H17 . . 111.2 ?
    C10B C9B H17 . . 111.2 ?
    C8B C9B H18 . . 111.2 ?
    C10B C9B H18 . . 111.2 ?
    H17 C9B H18 . . 109.1 ?
    C11B C10B C9B . . 105.76(18) ?
    C11B C10B H10C . . 110.6 ?
    C9B C10B H10C . . 110.6 ?
    C11B C10B H10D . . 110.6 ?
    C9B C10B H10D . . 110.6 ?
    H10C C10B H10D . . 108.7 ?
    N2B C11B C10B . . 101.8(2) ?
    N2B C11B H11C . . 111.4 ?
    C10B C11B H11C . . 111.4 ?
    N2B C11B H11D . . 111.4 ?
    C10B C11B H11D . . 111.4 ?
    H11C C11B H11D . . 109.3 ?
    N2B C12B C16B . . 114.40(15) ?
    N2B C12B C5B . . 101.26(14) ?
    C16B C12B C5B . . 117.83(15) ?
    N2B C12B C13B . . 113.41(14) ?
    C16B C12B C13B . . 103.87(16) ?
    C5B C12B C13B . . 106.16(14) ?
    O1B C13B C14B . . 111.57(16) ?
    O1B C13B C3B . . 108.50(16) ?
    C14B C13B C3B . . 115.23(16) ?
    O1B C13B C12B . . 112.47(15) ?
    C14B C13B C12B . . 105.08(15) ?
    C3B C13B C12B . . 103.77(15) ?
    C15B C14B C20B . . 120.2(2) ?
    C15B C14B C13B . . 111.76(18) ?
    C20B C14B C13B . . 128.0(2) ?
    C14B C15B C17B . . 120.9(2) ?
    C14B C15B C16B . . 110.32(18) ?
    C17B C15B C16B . . 128.8(2) ?
    O2B C16B C15B . . 127.6(2) ?
    O2B C16B C12B . . 124.3(2) ?
    C15B C16B C12B . . 107.73(17) ?
    C18B C17B C15B . . 118.6(3) ?
    C18B C17B H17B . . 120.7 ?
    C15B C17B H17B . . 120.7 ?
    C19B C18B C17B . . 120.2(3) ?
    C19B C18B H18B . . 119.9 ?
    C17B C18B H18B . . 119.9 ?
    C18B C19B C20B . . 122.3(3) ?
    C18B C19B H19B . . 118.9 ?
    C20B C19B H19B . . 118.9 ?
    C19B C20B C14B . . 117.9(3) ?
    C19B C20B H20B . . 121.1 ?
    C14B C20B H20B . . 121.1 ?
    C22B C21B C26B . . 117.33(18) ?
    C22B C21B C7B . . 120.06(18) ?
    C26B C21B C7B . . 122.60(18) ?
    C21B C22B C23B . . 121.60(19) ?
    C21B C22B H22B . . 119.2 ?
    C23B C22B H22B . . 119.2 ?
    C24B C23B C22B . . 119.13(19) ?
    C24B C23B H23B . . 120.4 ?
    C22B C23B H23B . . 120.4 ?
    C25B C24B C23B . . 121.11(19) ?
    C25B C24B Cl2 . . 119.43(17) ?
    C23B C24B Cl2 . . 119.45(16) ?
    C24B C25B C26B . . 119.2(2) ?
    C24B C25B H25B . . 120.4 ?
    C26B C25B H25B . . 120.4 ?
    C25B C26B C21B . . 121.63(19) ?
    C25B C26B H26B . . 119.2 ?
    C21B C26B H26B . . 119.2 ?
    C2B N1B C1B . . 112.85(19) ?
    C2B N1B C6B . . 114.35(17) ?
    C1B N1B C6B . . 113.15(18) ?
    C12B N2B C11B . . 124.78(17) ?
    C12B N2B C8B . . 107.15(14) ?
    C11B N2B C8B . . 103.81(15) ?
    C13B O1B H1B . . 109.5 ?
loop_
    _geom_torsion_atom_site_label_1
    _geom_torsion_atom_site_label_2
    _geom_torsion_atom_site_label_3
    _geom_torsion_atom_site_label_4
    _geom_torsion_site_symmetry_1
    _geom_torsion_site_symmetry_2
    _geom_torsion_site_symmetry_3
    _geom_torsion_site_symmetry_4
    _geom_torsion
    _geom_torsion_publ_flag
    N1A C2A C3A C4A . . . . -57.63(19) ?
    N1A C2A C3A C13A . . . . 51.4(2) ?
    C2A C3A C4A O3A . . . . -110.9(2) ?
    C13A C3A C4A O3A . . . . 131.2(2) ?
    C2A C3A C4A C5A . . . . 68.25(17) ?
    C13A C3A C4A C5A . . . . -49.70(18) ?
    O3A C4A C5A C6A . . . . 105.8(2) ?
    C3A C4A C5A C6A . . . . -73.31(17) ?
    O3A C4A C5A C7A . . . . -24.3(3) ?
    C3A C4A C5A C7A . . . . 156.55(15) ?
    O3A C4A C5A C12A . . . . -139.8(2) ?
    C3A C4A C5A C12A . . . . 41.07(17) ?
    C4A C5A C6A N1A . . . . 65.78(17) ?
    C7A C5A C6A N1A . . . . -165.87(14) ?
    C12A C5A C6A N1A . . . . -42.34(18) ?
    C4A C5A C7A C21A . . . . 110.27(18) ?
    C6A C5A C7A C21A . . . . -13.1(2) ?
    C12A C5A C7A C21A . . . . -137.89(15) ?
    C4A C5A C7A C8A . . . . -121.68(16) ?
    C6A C5A C7A C8A . . . . 114.94(16) ?
    C12A C5A C7A C8A . . . . -9.84(17) ?
    C21A C7A C8A N2A . . . . 158.96(15) ?
    C5A C7A C8A N2A . . . . 33.91(16) ?
    C21A C7A C8A C9A . . . . -87.6(2) ?
    C5A C7A C8A C9A . . . . 147.30(17) ?
    N2A C8A C9A C10A . . . . -36.18(19) ?
    C7A C8A C9A C10A . . . . -150.26(18) ?
    C8A C9A C10A C11A . . . . 11.7(2) ?
    C9A C10A C11A N2A . . . . 17.2(2) ?
    C4A C5A C12A N2A . . . . 102.79(14) ?
    C6A C5A C12A N2A . . . . -147.00(14) ?
    C7A C5A C12A N2A . . . . -17.79(16) ?
    C4A C5A C12A C16A . . . . -132.43(15) ?
    C6A C5A C12A C16A . . . . -22.2(2) ?
    C7A C5A C12A C16A . . . . 106.99(16) ?
    C4A C5A C12A C13A . . . . -16.24(17) ?
    C6A C5A C12A C13A . . . . 93.97(16) ?
    C7A C5A C12A C13A . . . . -136.82(14) ?
    C4A C3A C13A O1A . . . . -83.08(17) ?
    C2A C3A C13A O1A . . . . 164.40(15) ?
    C4A C3A C13A C14A . . . . 150.71(16) ?
    C2A C3A C13A C14A . . . . 38.2(2) ?
    C4A C3A C13A C12A . . . . 37.21(17) ?
    C2A C3A C13A C12A . . . . -75.31(18) ?
    N2A C12A C13A O1A . . . . -4.5(2) ?
    C16A C12A C13A O1A . . . . -130.12(16) ?
    C5A C12A C13A O1A . . . . 105.25(17) ?
    N2A C12A C13A C14A . . . . 117.90(16) ?
    C16A C12A C13A C14A . . . . -7.68(17) ?
    C5A C12A C13A C14A . . . . -132.32(14) ?
    N2A C12A C13A C3A . . . . -122.62(15) ?
    C16A C12A C13A C3A . . . . 111.80(15) ?
    C5A C12A C13A C3A . . . . -12.83(17) ?
    O1A C13A C14A C15A . . . . 129.46(17) ?
    C3A C13A C14A C15A . . . . -105.78(18) ?
    C12A C13A C14A C15A . . . . 6.71(19) ?
    O1A C13A C14A C20A . . . . -56.2(2) ?
    C3A C13A C14A C20A . . . . 68.6(2) ?
    C12A C13A C14A C20A . . . . -178.91(18) ?
    C20A C14A C15A C17A . . . . -1.1(3) ?
    C13A C14A C15A C17A . . . . 173.81(17) ?
    C20A C14A C15A C16A . . . . -177.66(17) ?
    C13A C14A C15A C16A . . . . -2.8(2) ?
    C14A C15A C16A O2A . . . . -176.55(18) ?
    C17A C15A C16A O2A . . . . 7.2(3) ?
    C14A C15A C16A C12A . . . . -2.5(2) ?
    C17A C15A C16A C12A . . . . -178.77(18) ?
    N2A C12A C16A O2A . . . . 55.3(2) ?
    C5A C12A C16A O2A . . . . -62.1(2) ?
    C13A C12A C16A O2A . . . . -179.44(17) ?
    N2A C12A C16A C15A . . . . -118.90(16) ?
    C5A C12A C16A C15A . . . . 123.68(16) ?
    C13A C12A C16A C15A . . . . 6.34(17) ?
    C14A C15A C17A C18A . . . . 0.7(3) ?
    C16A C15A C17A C18A . . . . 176.67(19) ?
    C15A C17A C18A C19A . . . . 0.3(3) ?
    C17A C18A C19A C20A . . . . -1.0(4) ?
    C18A C19A C20A C14A . . . . 0.7(3) ?
    C15A C14A C20A C19A . . . . 0.4(3) ?
    C13A C14A C20A C19A . . . . -173.59(19) ?
    C8A C7A C21A C22A . . . . 154.36(17) ?
    C5A C7A C21A C22A . . . . -86.9(2) ?
    C8A C7A C21A C26A . . . . -28.4(3) ?
    C5A C7A C21A C26A . . . . 90.4(2) ?
    C26A C21A C22A C23A . . . . -0.8(3) ?
    C7A C21A C22A C23A . . . . 176.65(19) ?
    C21A C22A C23A C24A . . . . 0.4(3) ?
    C22A C23A C24A C25A . . . . 0.7(3) ?
    C22A C23A C24A Cl1 . . . . -179.32(16) ?
    C23A C24A C25A C26A . . . . -1.3(3) ?
    Cl1 C24A C25A C26A . . . . 178.69(15) ?
    C24A C25A C26A C21A . . . . 0.9(3) ?
    C22A C21A C26A C25A . . . . 0.2(3) ?
    C7A C21A C26A C25A . . . . -177.14(18) ?
    C5A C6A N1A C1A . . . . 169.67(19) ?
    C5A C6A N1A C2A . . . . -57.50(19) ?
    C3A C2A N1A C1A . . . . -173.92(19) ?
    C3A C2A N1A C6A . . . . 53.7(2) ?
    C16A C12A N2A C11A . . . . 34.4(2) ?
    C5A C12A N2A C11A . . . . 161.08(17) ?
    C13A C12A N2A C11A . . . . -85.6(2) ?
    C16A C12A N2A C8A . . . . -86.16(17) ?
    C5A C12A N2A C8A . . . . 40.51(16) ?
    C13A C12A N2A C8A . . . . 153.87(15) ?
    C10A C11A N2A C12A . . . . -162.38(16) ?
    C10A C11A N2A C8A . . . . -41.11(19) ?
    C9A C8A N2A C12A . . . . -177.77(14) ?
    C7A C8A N2A C12A . . . . -48.94(17) ?
    C9A C8A N2A C11A . . . . 49.47(18) ?
    C7A C8A N2A C11A . . . . 178.30(15) ?
    N1B C2B C3B C4B . . . . 57.2(2) ?
    N1B C2B C3B C13B . . . . -51.5(2) ?
    C2B C3B C4B O3B . . . . 112.0(3) ?
    C13B C3B C4B O3B . . . . -129.5(2) ?
    C2B C3B C4B C5B . . . . -67.91(19) ?
    C13B C3B C4B C5B . . . . 50.53(18) ?
    O3B C4B C5B C6B . . . . -107.0(2) ?
    C3B C4B C5B C6B . . . . 72.93(19) ?
    O3B C4B C5B C7B . . . . 24.3(3) ?
    C3B C4B C5B C7B . . . . -155.75(16) ?
    O3B C4B C5B C12B . . . . 139.0(2) ?
    C3B C4B C5B C12B . . . . -41.10(19) ?
    C4B C5B C6B N1B . . . . -65.79(19) ?
    C7B C5B C6B N1B . . . . 165.98(16) ?
    C12B C5B C6B N1B . . . . 41.9(2) ?
    C4B C5B C7B C21B . . . . -112.93(19) ?
    C6B C5B C7B C21B . . . . 10.7(2) ?
    C12B C5B C7B C21B . . . . 136.07(16) ?
    C4B C5B C7B C8B . . . . 120.83(17) ?
    C6B C5B C7B C8B . . . . -115.54(18) ?
    C12B C5B C7B C8B . . . . 9.83(18) ?
    C21B C7B C8B N2B . . . . -159.34(16) ?
    C5B C7B C8B N2B . . . . -32.31(18) ?
    C21B C7B C8B C9B . . . . 86.4(2) ?
    C5B C7B C8B C9B . . . . -146.57(19) ?
    N2B C8B C9B C10B . . . . 34.9(2) ?
    C7B C8B C9B C10B . . . . 150.1(2) ?
    C8B C9B C10B C11B . . . . -8.9(2) ?
    C9B C10B C11B N2B . . . . -20.4(2) ?
    C4B C5B C12B N2B . . . . -103.29(15) ?
    C6B C5B C12B N2B . . . . 146.95(14) ?
    C7B C5B C12B N2B . . . . 16.24(17) ?
    C4B C5B C12B C16B . . . . 131.17(18) ?
    C6B C5B C12B C16B . . . . 21.4(2) ?
    C7B C5B C12B C16B . . . . -109.30(19) ?
    C4B C5B C12B C13B . . . . 15.37(18) ?
    C6B C5B C12B C13B . . . . -94.39(17) ?
    C7B C5B C12B C13B . . . . 134.90(15) ?
    C4B C3B C13B O1B . . . . 81.23(18) ?
    C2B C3B C13B O1B . . . . -165.97(16) ?
    C4B C3B C13B C14B . . . . -152.87(17) ?
    C2B C3B C13B C14B . . . . -40.1(2) ?
    C4B C3B C13B C12B . . . . -38.57(18) ?
    C2B C3B C13B C12B . . . . 74.23(19) ?
    N2B C12B C13B O1B . . . . 7.6(2) ?
    C16B C12B C13B O1B . . . . 132.37(17) ?
    C5B C12B C13B O1B . . . . -102.72(18) ?
    N2B C12B C13B C14B . . . . -113.99(17) ?
    C16B C12B C13B C14B . . . . 10.80(18) ?
    C5B C12B C13B C14B . . . . 135.71(15) ?
    N2B C12B C13B C3B . . . . 124.64(16) ?
    C16B C12B C13B C3B . . . . -110.56(16) ?
    C5B C12B C13B C3B . . . . 14.34(18) ?
    O1B C13B C14B C15B . . . . -130.14(18) ?
    C3B C13B C14B C15B . . . . 105.6(2) ?
    C12B C13B C14B C15B . . . . -8.0(2) ?
    O1B C13B C14B C20B . . . . 51.6(3) ?
    C3B C13B C14B C20B . . . . -72.7(3) ?
    C12B C13B C14B C20B . . . . 173.8(2) ?
    C20B C14B C15B C17B . . . . -0.1(3) ?
    C13B C14B C15B C17B . . . . -178.52(19) ?
    C20B C14B C15B C16B . . . . 179.84(19) ?
    C13B C14B C15B C16B . . . . 1.5(2) ?
    C14B C15B C16B O2B . . . . 178.9(2) ?
    C17B C15B C16B O2B . . . . -1.1(4) ?
    C14B C15B C16B C12B . . . . 5.9(2) ?
    C17B C15B C16B C12B . . . . -174.1(2) ?
    N2B C12B C16B O2B . . . . -59.4(3) ?
    C5B C12B C16B O2B . . . . 59.4(3) ?
    C13B C12B C16B O2B . . . . 176.43(19) ?
    N2B C12B C16B C15B . . . . 113.88(18) ?
    C5B C12B C16B C15B . . . . -127.31(17) ?
    C13B C12B C16B C15B . . . . -10.3(2) ?
    C14B C15B C17B C18B . . . . 0.6(3) ?
    C16B C15B C17B C18B . . . . -179.3(2) ?
    C15B C17B C18B C19B . . . . -0.8(4) ?
    C17B C18B C19B C20B . . . . 0.5(4) ?
    C18B C19B C20B C14B . . . . 0.0(4) ?
    C15B C14B C20B C19B . . . . -0.2(3) ?
    C13B C14B C20B C19B . . . . 177.9(2) ?
    C8B C7B C21B C22B . . . . -134.64(19) ?
    C5B C7B C21B C22B . . . . 106.3(2) ?
    C8B C7B C21B C26B . . . . 44.6(3) ?
    C5B C7B C21B C26B . . . . -74.4(2) ?
    C26B C21B C22B C23B . . . . 0.9(3) ?
    C7B C21B C22B C23B . . . . -179.83(18) ?
    C21B C22B C23B C24B . . . . -0.7(3) ?
    C22B C23B C24B C25B . . . . 0.1(3) ?
    C22B C23B C24B Cl2 . . . . 178.72(16) ?
    C23B C24B C25B C26B . . . . 0.3(3) ?
    Cl2 C24B C25B C26B . . . . -178.36(16) ?
    C24B C25B C26B C21B . . . . -0.1(3) ?
    C22B C21B C26B C25B . . . . -0.5(3) ?
    C7B C21B C26B C25B . . . . -179.77(18) ?
    C3B C2B N1B C1B . . . . 175.8(2) ?
    C3B C2B N1B C6B . . . . -53.0(2) ?
    C5B C6B N1B C2B . . . . 57.2(2) ?
    C5B C6B N1B C1B . . . . -171.7(2) ?
    C16B C12B N2B C11B . . . . -31.6(2) ?
    C5B C12B N2B C11B . . . . -159.41(17) ?
    C13B C12B N2B C11B . . . . 87.3(2) ?
    C16B C12B N2B C8B . . . . 89.63(19) ?
    C5B C12B N2B C8B . . . . -38.18(17) ?
    C13B C12B N2B C8B . . . . -151.47(15) ?
    C10B C11B N2B C12B . . . . 166.35(17) ?
    C10B C11B N2B C8B . . . . 43.6(2) ?
    C9B C8B N2B C12B . . . . 176.22(16) ?
    C7B C8B N2B C12B . . . . 46.38(19) ?
    C9B C8B N2B C11B . . . . -50.1(2) ?
    C7B C8B N2B C11B . . . . -179.94(17) ?
loop_
    _geom_hbond_atom_site_label_D
    _geom_hbond_atom_site_label_H
    _geom_hbond_atom_site_label_A
    _geom_hbond_site_symmetry_A
    _geom_hbond_distance_DH
    _geom_hbond_distance_HA
    _geom_hbond_distance_DA
    _geom_hbond_angle_DHA
    O1A H1A N2A . 0.82 2.20 2.705(2) 119.7
    O1B H1B N2B . 0.82 2.16 2.689(2) 122.7
    C8A H8A O2A . 0.98 2.57 3.190(2) 121.6
    O1B H1B O3B 3_765 0.82 2.51 3.147(2) 135.2
    C1A H3 O3B 2_645 0.96(3) 2.59(3) 3.164(3) 118(2)
    C1A H2 Cg1 2_545 1.02(3) 2.70(3) 3.648(3) 155(2)
