# Supplementary material for: 10-(4-Chloro­phen­yl)-14a-hy­droxy-12-methyl-8,9,9a,10,12,13,14,14a-octa­hydro-5H-10a,14-methano­indeno­[2′,1′:4,5]azepino[3,4-b]pyrrolizine-5,15(7H,11H)-dione
Source: Acta Crystallogr Sect E Struct Rep Online. 2013 Dec 24;70(Pt 1):o97–8. doi: 10.1107/S1600536813034107 (PMC3914117; doi:10.1107/S1600536813034107)
Supplement: Supplementary file 2 [file e-70-00o97-Isup2.hkl]

#
# h,k,l, Fc-squared, Fo-squared, sigma(Fo-squared) and status flag
#
data_I
_shelx_title ' KM4 in P2(1)'
_shelx_refln_list_code          4
_shelx_F_calc_maximum      351.90
_exptl_crystal_F_000      1888.00
_reflns_d_resolution_high  0.7618
 
loop_
 _symmetry_equiv_pos_as_xyz
 'x, y, z'
 '-x+1/2, y+1/2, -z+1/2'
 '-x, -y, -z'
 'x-1/2, -y-1/2, z-1/2'
 
_cell_length_a    13.5839
_cell_length_b    11.3764
_cell_length_c    28.5382
_cell_angle_alpha  90.000
_cell_angle_beta   95.120
_cell_angle_gamma  90.000
 
_shelx_F_squared_multiplier     1.000
 
loop_
 _refln_index_h
 _refln_index_k
 _refln_index_l
 _refln_F_squared_calc
 _refln_F_squared_meas
 _refln_F_squared_sigma
 _refln_observed_status
   2   0   0    14964.12    14252.58    117.93 o
   4   0   0    42702.95    41454.09    372.53 o
   6   0   0    11105.81    11415.56    112.30 o
   8   0   0        0.83       -2.95      2.95 o
  10   0   0       20.20        8.53      5.46 o
  12   0   0      119.76      107.55     10.25 o
  14   0   0       29.08       23.72     10.83 o
  16   0   0      239.10      244.85     21.25 o
   1   1   0    28880.09    22009.36    958.52 o
   2   1   0       92.91       69.10      1.86 o
   3   1   0     6323.39     6248.96     41.57 o
   4   1   0      261.46      226.84      3.38 o
   5   1   0    17765.93    17462.59    119.46 o
   6   1   0      227.78      226.64      4.74 o
   7   1   0     2595.17     2855.26     24.24 o
   8   1   0       34.71       27.26      3.27 o
   9   1   0      299.08      305.13      6.57 o
  10   1   0     1272.71     1264.47     14.63 o
  11   1   0      389.37      385.02      9.91 o
  12   1   0      404.08      370.00     10.99 o
  13   1   0       43.12       29.76      9.29 o
  14   1   0      149.28      145.27     14.36 o
  15   1   0      102.04       85.93     10.92 o
  16   1   0       35.44       32.45     10.28 o
  17   1   0       58.22       79.43     12.04 o
   0   2   0    21158.90    21319.43    185.53 o
   1   2   0      286.95      329.99      6.59 o
   2   2   0    23628.59    23498.07    202.85 o
   3   2   0     1400.17     1394.49     14.69 o
   4   2   0     3254.81     3470.11     31.65 o
   5   2   0     7859.27     7995.44     65.03 o
   6   2   0     1406.78     1586.88     14.16 o
   7   2   0       23.61        3.21      3.76 o
   8   2   0     1881.64     1826.47     18.77 o
   9   2   0     3241.84     3168.23     29.94 o
  10   2   0     2263.02     2162.05     21.95 o
  11   2   0       17.23       18.50      5.97 o
  12   2   0      924.08      900.20     17.98 o
  13   2   0      306.09      268.55     10.91 o
  14   2   0       95.17      127.80     10.00 o
  15   2   0       25.09       37.09      8.78 o
  16   2   0        6.22       -4.75      9.37 o
  17   2   0        0.13        6.19     10.85 o
   1   3   0     5140.88     5493.44     39.16 o
   2   3   0      556.52      532.54      8.01 o
   3   3   0     2403.26     2660.52     30.17 o
   4   3   0     1655.55     1599.37     20.55 o
   5   3   0       73.34       65.33      3.41 o
   6   3   0       71.65       49.39      3.86 o
   7   3   0      820.89      743.23      9.19 o
   8   3   0       22.42       11.16      3.10 o
   9   3   0      990.78     1061.13     13.40 o
  10   3   0       63.22       68.92      4.77 o
  11   3   0      482.29      500.71     11.69 o
  12   3   0      142.59      119.26      7.60 o
  13   3   0        7.40       11.60      6.72 o
  14   3   0       46.72       60.73      8.24 o
  15   3   0       31.07       43.31      9.27 o
  16   3   0        7.71       16.15      9.02 o
  17   3   0       21.59       40.04     11.54 o
   0   4   0     2049.15     1863.27     21.38 o
   1   4   0     3385.94     3437.42     25.68 o
   2   4   0     1473.28     1381.60     13.75 o
   3   4   0     1641.53     1718.41     19.67 o
   4   4   0       30.26       25.80      5.18 o
   5   4   0       94.02       98.35      6.30 o
   6   4   0      495.33      557.75      9.94 o
   7   4   0      394.51      413.50     14.95 o
   8   4   0      629.65      700.27      9.05 o
   9   4   0      173.67      171.25      5.22 o
  10   4   0      765.26      716.53     11.99 o
  11   4   0      198.02      189.15      7.78 o
  12   4   0       47.96       71.91      6.66 o
  13   4   0       68.72       75.21      7.07 o
  14   4   0       14.34        3.83      7.10 o
  15   4   0        2.63       -6.37      7.66 o
  16   4   0        0.56        5.71      8.60 o
  17   4   0        2.04       -2.05     10.26 o
   1   5   0    10704.96    10928.69     79.29 o
   2   5   0     1760.96     1930.75     17.39 o
   3   5   0      109.01      173.68      6.77 o
   4   5   0      122.45      100.20      4.14 o
   5   5   0      444.30      385.26     10.24 o
   6   5   0      199.38      141.95      8.32 o
   7   5   0      217.85      200.07     11.34 o
   8   5   0      207.52      168.64      6.85 o
   9   5   0     1973.30     1822.30     22.36 o
  10   5   0      357.06      351.80      9.05 o
  11   5   0      145.39      102.52      8.76 o
  12   5   0      200.15      185.98      8.03 o
  13   5   0        3.65        5.12      6.55 o
  14   5   0       89.16       63.56      8.06 o
  15   5   0      246.19      250.37     13.43 o
  16   5   0        1.70       19.06     12.23 o
   0   6   0     2767.43     3226.00     58.06 o
   1   6   0     5251.85     5217.61     40.26 o
   2   6   0      752.86      819.97     10.96 o
   3   6   0       43.90       55.35      3.21 o
   4   6   0        5.20        7.58      3.26 o
   5   6   0     1905.45     2013.87     22.99 o
   6   6   0     1304.99     1254.49     20.71 o
   7   6   0        1.12       -3.02      6.47 o
   8   6   0        8.50       18.46      8.95 o
   9   6   0      124.23      102.07     11.75 o
  10   6   0        7.33       15.16      7.85 o
  11   6   0      493.49      503.09     15.00 o
  12   6   0        0.91       -6.76      8.54 o
  13   6   0      468.29      484.71     17.85 o
  14   6   0      173.17      185.17     12.51 o
  15   6   0       25.13       34.85      9.84 o
  16   6   0       11.24       21.16     10.36 o
   1   7   0       75.13       90.81      4.35 o
   2   7   0       72.90       96.15      4.62 o
   3   7   0       66.27       63.26      4.09 o
   4   7   0      677.54      603.99      9.19 o
   5   7   0      878.39      877.11     13.46 o
   6   7   0     2700.44     2478.31     36.64 o
   7   7   0       16.32       18.47      7.36 o
   8   7   0        7.49       -6.54      8.40 o
   9   7   0      493.09      449.64     19.88 o
  10   7   0       51.19       27.31     11.48 o
  11   7   0        0.46       -4.76      7.61 o
  12   7   0       16.71        3.79      5.77 o
  13   7   0        0.79       -4.99      7.18 o
  14   7   0       88.63      104.32     10.83 o
  15   7   0       45.32       44.33     10.71 o
   0   8   0      759.10      802.74     20.26 o
   1   8   0     3257.21     3232.75     31.26 o
   2   8   0      306.75      292.34      7.22 o
   3   8   0      509.59      530.90     12.78 o
   4   8   0      605.14      580.30      9.72 o
   5   8   0       59.95       62.22      4.13 o
   6   8   0       65.68       50.43      5.26 o
   7   8   0      254.79      261.02     14.19 o
   8   8   0      438.28      413.80     18.81 o
   9   8   0        0.14       -0.92     10.09 o
  10   8   0      245.84      238.38     16.80 o
  11   8   0      332.54      363.61     19.96 o
  12   8   0       19.54       29.30     12.86 o
  13   8   0       89.14       88.25      8.56 o
  14   8   0        2.38        3.69      8.69 o
   1   9   0       83.32       86.38      5.95 o
   2   9   0     1211.29     1155.66     17.35 o
   3   9   0     1569.10     1395.38     18.69 o
   4   9   0      617.58      565.62     12.00 o
   5   9   0      258.08      275.16      8.75 o
   6   9   0      168.48      202.30     11.74 o
   7   9   0      156.02      152.80     19.42 o
   8   9   0       68.35       34.09     12.05 o
   9   9   0       14.21       11.55     11.26 o
  10   9   0       73.01       56.52     12.95 o
  11   9   0       35.67       19.87     12.18 o
  12   9   0      147.80      181.69     17.68 o
  13   9   0        6.33       10.73     15.17 o
  14   9   0        2.12        1.40     19.26 o
   0  10   0     3526.61     3413.25     53.87 o
   1  10   0      668.20      670.12     14.89 o
   2  10   0        0.47        5.83      6.09 o
   3  10   0       61.56       34.57      6.43 o
   4  10   0       95.54       81.97      7.13 o
   5  10   0       12.39       11.28      5.67 o
   6  10   0        1.73        2.20      6.20 o
   7  10   0       47.50       44.82      6.70 o
   8  10   0       11.13        3.62      7.98 o
   9  10   0      109.90      141.77     15.30 o
  10  10   0        0.31       10.48     12.23 o
  11  10   0       10.05       11.05     13.08 o
  12  10   0        3.23       16.78     13.83 o
  13  10   0        4.72       40.34     15.51 o
   1  11   0      460.53      423.65     13.75 o
   2  11   0       91.55       70.01      7.63 o
   3  11   0      104.29      109.34      8.20 o
   4  11   0       40.54       51.88      7.16 o
   5  11   0       15.09        2.76      6.48 o
   6  11   0        6.94       13.64      6.64 o
   7  11   0      606.03      670.05     17.78 o
   8  11   0        0.41       -7.01      7.01 o
   9  11   0        0.21      -12.99     12.99 o
  10  11   0       17.35       14.63     18.04 o
  11  11   0        6.92        6.09     18.34 o
   0  12   0        1.95        9.05     11.06 o
   1  12   0        0.43        4.53      7.76 o
   2  12   0       11.88       15.90      7.83 o
   3  12   0        0.02        1.65      7.16 o
   4  12   0        5.32        3.81      7.49 o
   5  12   0        4.13        7.43      8.24 o
   6  12   0        5.33       21.09      8.57 o
   7  12   0       28.26       36.68      8.98 o
   8  12   0        4.50       -8.18      9.92 o
   9  12   0      116.02      124.35     12.55 o
  10  12   0        1.74       12.31     32.14 o
   1  13   0       32.33       18.84      8.76 o
   2  13   0       47.62       39.68      9.01 o
   3  13   0       10.65       10.93      8.71 o
   4  13   0        1.38        5.21      8.32 o
   5  13   0       21.52       41.70     10.64 o
   6  13   0        3.37        9.73      9.77 o
   7  13   0      153.93      159.02     13.09 o
   8  13   0       10.22       20.33     10.78 o
   0  14   0        1.04        1.75     12.24 o
   1  14   0       82.01       91.45     10.95 o
   2  14   0       13.38       14.70      9.89 o
   3  14   0       18.36       41.23     10.29 o
   4  14   0       54.20       53.79     12.81 o
   5  14   0        0.01        3.15     11.72 o
   6  14   0       38.23       94.08     19.15 o
 -17   0   1       44.93       74.51     17.59 o
 -15   0   1        0.06       -9.63     11.59 o
 -13   0   1        1.29       -5.30      9.00 o
 -11   0   1       23.13       47.81      8.55 o
  -9   0   1      677.10      580.30     13.42 o
  -7   0   1        0.68        0.19      3.27 o
  -5   0   1    12215.04    12746.52    129.54 o
  -3   0   1    27797.62    27777.19    250.51 o
   3   0   1    33260.15    33935.68    324.71 o
   5   0   1    40906.48    42246.61    379.95 o
   7   0   1      395.67      531.10     10.85 o
   9   0   1      137.96       93.32      6.29 o
  11   0   1       34.72       25.82      7.36 o
  13   0   1      586.58      484.35     19.96 o
  15   0   1       71.22       29.45     13.64 o
  17   0   1       18.01       26.47     24.04 o
 -17   1   1        0.39        7.24     13.17 o
 -16   1   1       14.72       18.04      9.68 o
 -15   1   1       45.57       59.24     10.24 o
 -14   1   1       62.83       43.61      8.86 o
 -13   1   1       22.43       23.60      7.11 o
 -12   1   1      256.77      201.97     13.97 o
 -11   1   1      202.92      190.06      7.08 o
 -10   1   1        5.10       -3.42      3.42 o
  -9   1   1       47.24       52.32      3.84 o
  -8   1   1        0.59        0.05      2.64 o
  -7   1   1     3261.56     3417.60     26.26 o
  -6   1   1    11383.61    12076.50     83.83 o
  -5   1   1      236.02      265.25      6.23 o
  -4   1   1      728.95      777.67      6.84 o
  -3   1   1     7544.60     7518.07     48.22 o
  -2   1   1     2840.17     2931.21     22.15 o
  -1   1   1     3225.75     2728.40     76.00 o
   1   1   1     4432.33     3991.59    121.61 o
   2   1   1      122.62       68.97      2.65 o
   3   1   1       10.83       15.08      1.19 o
   4   1   1      282.58      211.01      3.37 o
   5   1   1     1814.78     1664.49     13.59 o
   6   1   1        0.06       -1.94      1.94 o
   7   1   1     1955.45     1967.38     18.57 o
   8   1   1     1433.32     1316.61     13.74 o
   9   1   1      177.61      171.38      5.16 o
  10   1   1     2303.00     2273.16     22.90 o
  11   1   1       21.09       30.52      5.34 o
  12   1   1       29.40       16.46      6.05 o
  13   1   1       11.80        1.66      6.87 o
  14   1   1      208.25      176.09     13.62 o
  15   1   1      121.70      123.39     12.76 o
  16   1   1        1.12        4.21      9.69 o
  17   1   1       56.95       81.95     12.26 o
 -17   2   1       24.48       43.47     11.43 o
 -16   2   1       30.38       32.69     10.47 o
 -15   2   1      253.52      257.09     12.85 o
 -14   2   1      279.67      256.15     12.17 o
 -13   2   1        0.38        0.72      6.50 o
 -12   2   1     1345.46     1400.75     21.44 o
 -11   2   1        3.98       -1.87      4.61 o
 -10   2   1       22.60       18.29      4.24 o
  -9   2   1      196.30      189.12      5.74 o
  -8   2   1     1772.59     1776.71     18.42 o
  -7   2   1     1094.69     1090.83     11.77 o
  -6   2   1     5591.73     5658.06     45.25 o
  -5   2   1     4488.11     4743.72     38.03 o
  -4   2   1    15667.96    15614.92    130.35 o
  -3   2   1     8601.23     8424.21     66.40 o
  -2   2   1     3665.84     3714.63     31.71 o
  -1   2   1     7500.98     7547.63     52.99 o
   0   2   1     8481.15     8502.19     54.22 o
   1   2   1    19651.77    19876.68    152.03 o
   2   2   1     7105.91     6955.63     59.63 o
   3   2   1      360.33      509.81     19.42 o
   4   2   1      733.46      782.02      9.69 o
   5   2   1      207.16      260.67      5.14 o
   6   2   1     1222.35     1343.41     15.38 o
   7   2   1     8540.32     9085.55     71.27 o
   8   2   1       74.86       57.60      3.94 o
   9   2   1      685.81      645.99     11.08 o
  10   2   1      656.34      625.10     10.62 o
  11   2   1     1069.93     1117.98     17.05 o
  12   2   1      137.58      152.93      8.95 o
  13   2   1      160.07      182.36      9.78 o
  14   2   1       58.83       57.60      8.77 o
  15   2   1        0.76       -6.63      7.76 o
  16   2   1        0.50       -1.61      9.23 o
  17   2   1        0.01        0.97     11.88 o
 -17   3   1        3.15       -2.00     10.21 o
 -16   3   1       30.14       33.73      9.42 o
 -15   3   1       31.00       35.93      8.71 o
 -14   3   1        3.63       -5.83      6.62 o
 -13   3   1       34.88       17.93      6.20 o
 -12   3   1       45.03       66.92     10.29 o
 -11   3   1      764.65      764.55     15.25 o
 -10   3   1       31.57       30.09      4.30 o
  -9   3   1      367.20      305.67      7.01 o
  -8   3   1     3636.60     3426.84     31.18 o
  -7   3   1     1017.27     1086.40     12.02 o
  -6   3   1      531.33      631.66      9.27 o
  -5   3   1     7870.88     7601.73     90.90 o
  -4   3   1    12316.76    12381.02    123.32 o
  -3   3   1       54.74       48.03      3.59 o
  -2   3   1     3008.86     3118.62     27.44 o
  -1   3   1    17194.43    17340.96    116.04 o
   0   3   1     1527.29     1436.83     12.96 o
   1   3   1    13502.38    13703.25     91.81 o
   2   3   1        0.43       -0.11      1.82 o
   3   3   1      364.52      372.99      8.97 o
   4   3   1     3859.56     4032.09     50.29 o
   5   3   1     1802.19     1747.35     23.00 o
   6   3   1       47.34       54.53      5.78 o
   7   3   1      216.40      201.33      5.24 o
   8   3   1      497.96      529.03      8.21 o
   9   3   1       16.84       18.09      3.62 o
  10   3   1      303.27      327.57      7.80 o
  11   3   1        4.92        2.51      5.44 o
  12   3   1        4.24        5.18      6.24 o
  13   3   1      313.36      272.59     11.65 o
  14   3   1        3.14       21.57      7.52 o
  15   3   1       21.48       15.31      8.09 o
  16   3   1        0.12       -8.27      8.27 o
  17   3   1       31.05       48.99     11.76 o
 -17   4   1       58.04       74.78     12.41 o
 -16   4   1       24.88       35.13      9.30 o
 -15   4   1       19.05       11.48      8.18 o
 -14   4   1        1.39       -1.01      6.75 o
 -13   4   1      115.43      108.32      7.62 o
 -12   4   1        0.29        0.60      5.44 o
 -11   4   1       54.95       15.94      5.46 o
 -10   4   1      433.24      377.29      9.60 o
  -9   4   1     2314.25     2259.00     22.57 o
  -8   4   1       16.25       14.35      2.65 o
  -7   4   1     3005.93     3088.16     33.84 o
  -6   4   1     2252.38     2267.35     27.22 o
  -5   4   1      878.45      839.52     23.29 o
  -4   4   1     1572.96     1740.20     22.75 o
  -3   4   1     2805.53     2668.54     28.41 o
  -2   4   1     3168.92     3141.56     25.60 o
  -1   4   1      323.05      356.27      4.54 o
   0   4   1      242.30      276.60      4.30 o
   1   4   1    11840.75    11593.42     83.02 o
   2   4   1      385.81      351.84      7.28 o
   3   4   1      105.85      149.21      4.39 o
   4   4   1     3911.40     3682.14     47.45 o
   5   4   1      815.25      808.37     18.11 o
   6   4   1     5046.27     5202.83     64.42 o
   7   4   1        3.22        0.68      5.21 o
   8   4   1        7.64        7.76      3.81 o
   9   4   1      633.67      584.31      9.12 o
  10   4   1     1114.45     1074.90     15.20 o
  11   4   1      315.78      356.80     10.08 o
  12   4   1      154.85      134.63      9.05 o
  13   4   1       11.38       10.51      6.78 o
  14   4   1        0.70        4.51      7.08 o
  15   4   1      119.94      151.65     10.95 o
  16   4   1        4.62       12.66      8.92 o
  17   4   1        2.65       48.65     28.52 o
 -16   5   1       23.81       36.52     10.66 o
 -15   5   1       15.72       16.53      9.13 o
 -14   5   1       78.91       72.92      7.80 o
 -13   5   1      115.95      100.70      8.08 o
 -12   5   1       17.36       17.07      5.75 o
 -11   5   1        4.83       -4.88      4.88 o
 -10   5   1      855.96      782.91     12.20 o
  -9   5   1        6.34       -3.99      3.99 o
  -8   5   1      259.76      251.71      7.94 o
  -7   5   1      620.42      552.20     17.04 o
  -6   5   1       12.61        9.92      5.57 o
  -5   5   1     1317.97     1396.17     20.69 o
  -4   5   1     1641.74     1708.67     19.46 o
  -3   5   1     1506.18     1365.66     14.80 o
  -2   5   1     6196.89     6780.25     54.24 o
  -1   5   1      179.55      219.56      5.68 o
   0   5   1     1148.40     1197.70     12.05 o
   1   5   1      237.87      208.48      5.04 o
   2   5   1     1661.06     1874.63     16.27 o
   3   5   1      299.05      307.67      6.10 o
   4   5   1        0.82        6.17      3.65 o
   5   5   1      260.96      268.76     14.71 o
   6   5   1     6516.03     6374.08    115.42 o
   7   5   1      344.01      378.90     23.39 o
   8   5   1      658.92      677.66     13.13 o
   9   5   1      584.74      521.10     10.12 o
  10   5   1      718.49      742.63     11.91 o
  11   5   1      274.17      273.31     12.90 o
  12   5   1        5.98        4.84      5.95 o
  13   5   1      137.41      136.85     11.33 o
  14   5   1       55.07       52.50      8.09 o
  15   5   1       97.50      113.53     11.29 o
  16   5   1       14.41       16.71     10.23 o
 -16   6   1       60.35       83.39     12.93 o
 -15   6   1       59.11       63.45     11.37 o
 -14   6   1       61.12       88.23      9.03 o
 -13   6   1        3.14        4.55      8.23 o
 -12   6   1       31.57       15.96      5.26 o
 -11   6   1      150.03       93.20      6.03 o
 -10   6   1      290.99      230.32     10.38 o
  -9   6   1        2.57       -8.19      8.19 o
  -8   6   1      353.00      344.88     23.99 o
  -7   6   1       68.61       65.70      7.89 o
  -6   6   1        5.33        0.95      5.72 o
  -5   6   1      523.77      554.26     11.01 o
  -4   6   1       47.71       67.08      8.92 o
  -3   6   1      111.11       72.73      3.48 o
  -2   6   1     1028.34     1261.08     16.16 o
  -1   6   1      819.05      821.19      9.52 o
   0   6   1        3.98        1.57      2.20 o
   1   6   1     4993.90     4835.27     39.04 o
   2   6   1      669.83      578.36      8.06 o
   3   6   1       94.33      147.91      4.39 o
   4   6   1     2062.39     2086.89     25.94 o
   5   6   1        9.87       11.79      4.90 o
   6   6   1        6.78        9.96      5.38 o
   7   6   1      285.88      277.45     13.04 o
   8   6   1      448.39      449.84     17.15 o
   9   6   1      796.42      817.47     23.73 o
  10   6   1       81.06       98.81      7.12 o
  11   6   1      575.95      560.99     11.83 o
  12   6   1      181.96      180.13      8.71 o
  13   6   1        0.17        1.84      8.32 o
  14   6   1       44.15       14.54      9.17 o
  15   6   1      224.85      253.95     13.63 o
  16   6   1        4.17       12.38     10.36 o
 -15   7   1        5.98       33.42     10.34 o
 -14   7   1        5.54       21.44      7.53 o
 -13   7   1        2.36        3.33      7.65 o
 -12   7   1        0.36        3.87      6.10 o
 -11   7   1       56.56       46.44      8.63 o
 -10   7   1       37.80       -0.86     10.49 o
  -9   7   1      586.82      575.91     21.00 o
  -8   7   1       26.50       12.49      9.39 o
  -7   7   1        0.22       -4.00      6.71 o
  -6   7   1      606.49      589.66     12.88 o
  -5   7   1      513.74      496.09      8.44 o
  -4   7   1      462.20      434.62      7.81 o
  -3   7   1     2217.44     2097.21     21.47 o
  -2   7   1     1201.73     1217.18     14.54 o
  -1   7   1     4432.13     4763.36     40.66 o
   0   7   1     1367.60     1360.92     13.82 o
   1   7   1      637.93      534.95      8.41 o
   2   7   1       52.16       79.60      4.43 o
   3   7   1      317.76      315.19      7.01 o
   4   7   1       14.93       13.89      3.08 o
   5   7   1      345.22      338.22      8.67 o
   6   7   1      226.61      229.72     11.00 o
   7   7   1      305.66      308.39     13.50 o
   8   7   1       64.27       70.11     11.45 o
   9   7   1      124.65       92.38     12.54 o
  10   7   1      663.11      620.51     22.77 o
  11   7   1       96.66      106.74     13.84 o
  12   7   1        0.41        7.78      5.42 o
  13   7   1        8.07       -1.54     11.37 o
  14   7   1       11.09       41.30      9.47 o
  15   7   1       26.82       40.23     17.17 o
 -15   8   1       43.32       53.91     34.58 o
 -14   8   1      111.68      123.89     11.34 o
 -13   8   1      192.56      180.52     16.36 o
 -12   8   1       79.06       84.59     14.28 o
 -11   8   1        2.47        7.28     11.42 o
 -10   8   1       23.32        1.73     10.95 o
  -9   8   1       26.87        3.23     16.82 o
  -8   8   1        0.92       -2.74      9.78 o
  -7   8   1       69.81       48.39     10.06 o
  -6   8   1      208.07      203.70      6.12 o
  -5   8   1        2.17       -1.77      3.28 o
  -4   8   1      683.76      744.02     10.72 o
  -3   8   1       39.15       60.65      4.41 o
  -2   8   1       37.75       40.79      4.51 o
  -1   8   1     1112.78     1108.86     14.48 o
   0   8   1      105.12      106.59      7.06 o
   1   8   1       85.66       78.48      4.41 o
   2   8   1     1869.89     1746.30     21.31 o
   3   8   1       18.50       17.22      4.34 o
   4   8   1        1.76        2.60      3.55 o
   5   8   1       24.86       21.25      3.46 o
   6   8   1        0.11       -3.65      3.65 o
   7   8   1       19.75       19.02      9.16 o
   8   8   1       75.07       47.75     11.35 o
   9   8   1      261.87      254.12     16.36 o
  10   8   1       87.54       94.31     13.88 o
  11   8   1       35.54       24.59     12.39 o
  12   8   1       38.25       44.28     13.38 o
  13   8   1       21.34       25.09      7.96 o
  14   8   1       24.50       25.33     13.07 o
 -14   9   1       53.14      102.95     19.52 o
 -13   9   1        0.29       12.75     22.35 o
 -12   9   1       11.21        2.16     12.55 o
 -11   9   1        1.24       -1.45     12.08 o
 -10   9   1      239.00      262.54     18.20 o
  -9   9   1        0.62      -10.44     10.44 o
  -8   9   1      472.51      483.25     19.48 o
  -7   9   1        7.39       -5.12      6.24 o
  -6   9   1       31.33       18.69      5.54 o
  -5   9   1       11.85        3.25      4.75 o
  -4   9   1        0.91       -4.30      4.30 o
  -3   9   1        1.25       -4.74      4.74 o
  -2   9   1      387.29      401.85     10.28 o
  -1   9   1        6.80       -2.08      4.47 o
   0   9   1      142.23      156.41      6.89 o
   1   9   1       30.58       25.76      5.60 o
   2   9   1        0.06        3.01      4.08 o
   3   9   1      769.50      787.06     14.40 o
   4   9   1      161.59      136.70      7.08 o
   5   9   1      172.27      164.73      7.18 o
   6   9   1     1519.24     1469.78     21.97 o
   7   9   1       17.85        1.88      9.51 o
   8   9   1       84.77       57.91     14.83 o
   9   9   1        6.20        2.04     11.05 o
  10   9   1       95.80      150.40     18.21 o
  11   9   1       59.83       57.60     13.60 o
  12   9   1        2.15       -7.89     12.74 o
  13   9   1       51.08       55.31     16.83 o
  14   9   1        3.63       15.90     17.50 o
 -13  10   1        1.55        2.26     14.65 o
 -12  10   1        4.03        6.41     13.50 o
 -11  10   1       82.26      128.54     17.54 o
 -10  10   1        1.68        7.06     12.19 o
  -9  10   1       74.69       72.74     14.89 o
  -8  10   1      160.03      164.70     10.86 o
  -7  10   1        0.54       -0.07      6.48 o
  -6  10   1        1.26        1.96      6.71 o
  -5  10   1       15.84       16.23      6.09 o
  -4  10   1       71.43       59.23      6.71 o
  -3  10   1      347.27      309.02     10.33 o
  -2  10   1        4.70        0.19      6.04 o
  -1  10   1       11.62       27.23      6.48 o
   0  10   1      934.75      927.94     16.39 o
   1  10   1        3.41        0.97      6.17 o
   2  10   1      113.26      111.15      7.87 o
   3  10   1      654.17      658.26     14.63 o
   4  10   1        1.55       -1.23      5.47 o
   5  10   1      210.63      182.95      8.39 o
   6  10   1        0.01        0.70      5.46 o
   7  10   1      262.85      300.21     17.71 o
   8  10   1      258.64      278.90     13.89 o
   9  10   1        0.22        5.23     11.18 o
  10  10   1      107.65      112.67     15.82 o
  11  10   1      122.28      129.54     17.00 o
  12  10   1      139.04      192.82     19.16 o
  13  10   1      133.66      178.69     26.67 o
 -12  11   1       18.62       23.89     31.94 o
 -11  11   1        9.93        7.87     19.15 o
 -10  11   1      102.92       88.15     18.38 o
  -9  11   1      171.62      188.85     10.26 o
  -8  11   1       18.97       17.97      7.14 o
  -7  11   1        2.11       11.66      7.66 o
  -6  11   1        4.84        5.31      6.65 o
  -5  11   1      115.97      113.85      8.69 o
  -4  11   1       72.90       79.65      7.59 o
  -3  11   1       87.37      109.69      8.24 o
  -2  11   1       55.61       60.48      7.64 o
  -1  11   1       25.57       19.01      8.96 o
   0  11   1        0.45       -8.01      8.01 o
   1  11   1       41.46       33.67      7.66 o
   2  11   1        0.15       -2.13      6.27 o
   3  11   1      546.70      561.33     14.20 o
   4  11   1      136.17      106.09      8.10 o
   5  11   1      348.67      379.00     12.75 o
   6  11   1        5.24       -4.17      7.39 o
   7  11   1        3.43       -7.04      7.04 o
   8  11   1       42.57       34.95      7.89 o
   9  11   1       22.60        1.90     17.37 o
  10  11   1        1.78        4.26     17.45 o
  11  11   1        0.01       15.67     15.76 o
 -10  12   1        8.47       24.20     20.06 o
  -9  12   1       36.57       53.19     10.96 o
  -8  12   1        1.32       15.06      9.13 o
  -7  12   1       18.00       20.53      8.68 o
  -6  12   1       85.83       92.55     10.08 o
  -5  12   1       14.74       14.25      9.43 o
  -4  12   1      102.53      108.60     10.05 o
  -3  12   1        7.10       -0.24      7.10 o
  -2  12   1       49.10       64.78      8.67 o
  -1  12   1      227.28      206.49     11.40 o
   0  12   1      281.89      275.20     12.39 o
   1  12   1      487.45      515.07     15.64 o
   2  12   1       14.39       22.64      7.84 o
   3  12   1       46.17       53.79      8.35 o
   4  12   1       28.67       32.24      9.81 o
   5  12   1        3.47        5.69      7.21 o
   6  12   1        0.08       11.29      8.96 o
   7  12   1        3.05        6.75      8.30 o
   8  12   1        9.62       15.89     10.11 o
   9  12   1       13.44        3.33      9.65 o
  10  12   1       67.26       70.62     19.37 o
  -8  13   1      103.61      111.10     13.16 o
  -7  13   1        8.94       48.49     12.16 o
  -6  13   1        0.80       14.22     10.00 o
  -5  13   1      110.74      133.79     12.90 o
  -4  13   1       13.29       15.45      8.79 o
  -3  13   1       12.72        3.72      9.94 o
  -2  13   1       12.91       17.79      8.22 o
  -1  13   1       32.00       29.69      8.90 o
   0  13   1      116.88      142.85     10.98 o
   1  13   1       52.96       41.51      8.99 o
   2  13   1        6.26       26.81      8.59 o
   3  13   1      169.79      172.22     12.09 o
   4  13   1        0.46        8.67      8.48 o
   5  13   1      201.01      237.39     14.68 o
   6  13   1        3.16        1.24      9.85 o
   7  13   1        1.37       29.41     10.45 o
   8  13   1        3.74       -9.81      9.81 o
  -6  14   1       44.11       41.29     15.42 o
  -5  14   1       99.41      123.54     14.40 o
  -4  14   1       36.95       51.18     12.25 o
  -3  14   1        8.15       15.24      9.53 o
  -2  14   1        5.87        0.70      9.33 o
  -1  14   1        9.30       11.11      9.23 o
   0  14   1       15.51       14.13      9.26 o
   1  14   1       10.95       17.78      9.50 o
   2  14   1       52.82       68.38     11.08 o
   3  14   1        2.70        4.00      8.59 o
   4  14   1        4.26       16.65     11.00 o
   5  14   1       44.07       41.39     11.81 o
   6  14   1       15.11       58.48     31.34 o
 -16   0   2       16.89       14.87     14.05 o
 -14   0   2      113.60       73.59     11.61 o
 -12   0   2        0.08       -7.36      7.36 o
 -10   0   2      920.79      914.07     16.38 o
  -8   0   2     1093.42     1270.44     19.05 o
  -6   0   2     2316.47     2468.24     36.29 o
  -4   0   2     9483.96     9448.00     82.71 o
  -2   0   2   123835.48   117023.10    852.39 o
   0   0   2       50.38       -0.25      0.25 o
   2   0   2    78164.30    73624.30    633.58 o
   4   0   2    29756.46    29751.58    329.71 o
   6   0   2      400.14      497.99     10.06 o
   8   0   2      563.50      561.97     17.52 o
  10   0   2      870.18      849.38     17.38 o
  12   0   2     1149.59     1107.02     24.83 o
  14   0   2       16.02       -9.10     16.21 o
  16   0   2       13.82        9.13     14.23 o
 -17   1   2      115.89      146.79     13.74 o
 -16   1   2        3.10       11.02      9.74 o
 -15   1   2      274.49      321.92     15.22 o
 -14   1   2       75.26       68.79      9.18 o
 -13   1   2       29.42        0.78      6.71 o
 -12   1   2       11.65        4.02      5.64 o
 -11   1   2      280.28      263.69      7.90 o
 -10   1   2       36.08       25.85      4.00 o
  -9   1   2      109.33      112.73      4.40 o
  -8   1   2       45.01       29.03      3.06 o
  -7   1   2      621.73      724.95      8.21 o
  -6   1   2     4001.41     3712.19     27.06 o
  -5   1   2     1678.24     1571.31     13.72 o
  -4   1   2       78.26      114.05      2.53 o
  -3   1   2     3695.25     3653.43     23.15 o
  -2   1   2     5588.48     5201.96     32.97 o
  -1   1   2     4352.81     4118.09     47.61 o
   0   1   2      107.34       96.43      3.29 o
   1   1   2    32803.04    32935.70    234.10 o
   2   1   2      276.38      407.84      4.16 o
   3   1   2      328.22      358.02      4.06 o
   4   1   2    10013.86    10183.71     68.36 o
   5   1   2     1524.26     1525.97     12.30 o
   6   1   2     3106.13     3081.10     24.42 o
   7   1   2     3294.51     3316.50     29.96 o
   8   1   2        0.99        0.24      3.26 o
   9   1   2      651.89      728.39     10.51 o
  10   1   2     1583.04     1460.16     17.51 o
  11   1   2      166.72      145.88      6.90 o
  12   1   2       33.13       35.56      6.52 o
  13   1   2        5.16       -6.57      6.57 o
  14   1   2      103.48       85.73      9.58 o
  15   1   2        0.82       -8.61      8.61 o
  16   1   2        0.13       -8.21      9.49 o
  17   1   2       30.84       34.58     11.55 o
 -17   2   2        0.04       12.47     10.87 o
 -16   2   2       11.35       20.01      9.85 o
 -15   2   2        3.59       13.73      8.28 o
 -14   2   2       43.16       28.28      8.19 o
 -13   2   2      223.61      211.67      9.29 o
 -12   2   2      732.64      723.82     20.14 o
 -11   2   2       22.97       19.43      4.59 o
 -10   2   2      855.12      818.64     11.71 o
  -9   2   2      246.75      251.60      6.33 o
  -8   2   2      501.18      497.35     11.01 o
  -7   2   2      145.61      127.76      4.73 o
  -6   2   2       91.02      119.07      5.52 o
  -5   2   2      698.27      638.13      6.61 o
  -4   2   2      702.81      668.19      7.20 o
  -3   2   2      398.14      424.58      6.51 o
  -2   2   2     4096.52     4286.15     32.22 o
  -1   2   2     8642.17     8604.41     52.52 o
   0   2   2     5447.66     5633.67     37.31 o
   1   2   2     9051.68     8937.49     62.33 o
   2   2   2      578.55      575.55      6.56 o
   3   2   2      411.78      346.14      5.46 o
   4   2   2     5588.36     5470.37     47.56 o
   5   2   2     3657.90     3572.74     28.12 o
   6   2   2        8.16        3.14      1.80 o
   7   2   2      599.70      572.28      7.88 o
   8   2   2     1696.26     1786.21     18.57 o
   9   2   2      837.24      925.40     19.34 o
  10   2   2        1.14        1.57      3.48 o
  11   2   2     1189.69     1100.62     17.90 o
  12   2   2      190.96      175.48      9.32 o
  13   2   2       60.84       47.31      7.60 o
  14   2   2      166.36      171.61     13.92 o
  15   2   2       32.73       28.24      8.99 o
  16   2   2        4.74       11.05      9.69 o
  17   2   2        0.63      -11.06     11.79 o
 -17   3   2       55.78       61.29     11.84 o
 -16   3   2       14.53       25.62     11.38 o
 -15   3   2        7.98        2.99      7.80 o
 -14   3   2       33.16       17.93      6.74 o
 -13   3   2        6.35        1.88      5.88 o
 -12   3   2      182.80      193.96     10.34 o
 -11   3   2     1109.31     1086.09     16.57 o
 -10   3   2      100.07      131.66      5.60 o
  -9   3   2       19.04       15.89      3.63 o
  -8   3   2      490.86      515.60      8.26 o
  -7   3   2      230.94      262.22      5.35 o
  -6   3   2      253.97      214.21      5.01 o
  -5   3   2     5320.84     5127.04     51.06 o
  -4   3   2      452.95      468.84      7.49 o
  -3   3   2        3.35        8.67      1.89 o
  -2   3   2     1001.33      930.94      9.26 o
  -1   3   2     9608.61     9865.03     61.59 o
   0   3   2    27632.84    28181.37    186.30 o
   1   3   2      701.50      610.00      6.24 o
   2   3   2        3.06       -1.67      1.67 o
   3   3   2      679.71      713.19      8.91 o
   4   3   2     6306.80     6102.93     63.58 o
   5   3   2      292.14      345.15      6.92 o
   6   3   2     2028.88     2106.58     22.03 o
   7   3   2     2084.42     2019.47     19.56 o
   8   3   2       67.93       51.04      3.59 o
   9   3   2      161.85      180.18      5.53 o
  10   3   2      136.20      122.66      7.18 o
  11   3   2      404.34      383.43     11.34 o
  12   3   2      265.90      276.99     10.53 o
  13   3   2        7.82       16.03      6.78 o
  14   3   2        4.46       -3.66      6.90 o
  15   3   2       43.42       58.05      9.25 o
  16   3   2       27.08       30.18      9.56 o
  17   3   2       22.86       16.14     10.65 o
 -17   4   2        0.33       -5.69     10.15 o
 -16   4   2      190.22      253.32     16.45 o
 -15   4   2       38.55       37.75      8.62 o
 -14   4   2       41.33       38.81      6.82 o
 -13   4   2      252.24      260.01      9.65 o
 -12   4   2        9.37        6.69      5.27 o
 -11   4   2      822.84      778.33     14.33 o
 -10   4   2       52.47       42.70      5.23 o
  -9   4   2       33.44       18.38      4.98 o
  -8   4   2      855.40      908.07     10.97 o
  -7   4   2      817.10      771.39     12.44 o
  -6   4   2      752.49      727.41     11.64 o
  -5   4   2       12.11        5.99      2.65 o
  -4   4   2     9035.64     9138.19     82.72 o
  -3   4   2    12073.22    12725.57    112.75 o
  -2   4   2      473.28      424.52      5.52 o
  -1   4   2     1296.98     1292.67     10.20 o
   0   4   2      171.18      242.19      4.09 o
   1   4   2       45.64       34.06      2.50 o
   2   4   2     4050.72     3956.29     32.52 o
   3   4   2        2.02        5.16      2.38 o
   4   4   2     6070.31     6176.31     70.06 o
   5   4   2     2699.41     2907.52     43.94 o
   6   4   2        0.50        2.25      3.35 o
   7   4   2      635.38      677.21     14.11 o
   8   4   2      197.57      204.80      5.38 o
   9   4   2     2873.54     2779.45     26.74 o
  10   4   2      681.71      626.12     15.59 o
  11   4   2      585.88      540.39     14.18 o
  12   4   2      105.00      101.53      8.65 o
  13   4   2      521.37      546.93     15.19 o
  14   4   2       26.21       22.73      7.63 o
  15   4   2       12.62        7.15      8.24 o
  16   4   2       88.57      109.85     10.97 o
 -16   5   2        3.22       15.40     10.15 o
 -15   5   2       44.49       50.56      8.65 o
 -14   5   2       40.23       37.54      6.73 o
 -13   5   2      408.06      458.39     12.17 o
 -12   5   2       87.20       80.90      6.64 o
 -11   5   2      913.16      838.36     14.66 o
 -10   5   2       40.43       29.53      4.86 o
  -9   5   2      596.28      577.01      8.83 o
  -8   5   2      288.79      272.92      8.48 o
  -7   5   2      696.65      692.28     12.77 o
  -6   5   2      104.08      102.40      7.60 o
  -5   5   2       46.23       35.91      3.58 o
  -4   5   2      303.57      263.69      7.65 o
  -3   5   2     1077.67      997.19     10.75 o
  -2   5   2       40.31       27.23      2.70 o
  -1   5   2       53.56       64.05      2.82 o
   0   5   2     2314.87     2491.33     21.50 o
   1   5   2      141.24      114.17      3.47 o
   2   5   2       26.97        4.17      2.79 o
   3   5   2      273.14      281.36      5.33 o
   4   5   2     3998.25     4094.10     42.44 o
   5   5   2      245.55      301.18     10.12 o
   6   5   2     1306.84     1134.81     34.25 o
   7   5   2     1055.95      983.06     22.80 o
   8   5   2      323.01      306.33     12.17 o
   9   5   2     1569.52     1462.91     20.56 o
  10   5   2      500.64      499.02     11.49 o
  11   5   2     2785.27     2714.14     32.37 o
  12   5   2       88.09       94.55      8.62 o
  13   5   2      239.37      267.31     12.27 o
  14   5   2        1.92       13.22      8.30 o
  15   5   2        0.53        4.50      9.10 o
  16   5   2        1.87       13.65     11.48 o
 -16   6   2      158.86      188.29     13.79 o
 -15   6   2       69.01       79.19      9.08 o
 -14   6   2        9.13       12.25      6.96 o
 -13   6   2       51.66       38.97      7.83 o
 -12   6   2       31.08       36.85      5.66 o
 -11   6   2      150.80      136.99      6.63 o
 -10   6   2      366.99      363.68      9.49 o
  -9   6   2        9.78        0.74      5.68 o
  -8   6   2      896.88      838.47     22.91 o
  -7   6   2      346.22      333.77     12.33 o
  -6   6   2       65.79       63.48      6.44 o
  -5   6   2      666.14      611.21     10.39 o
  -4   6   2      112.09       98.27      3.36 o
  -3   6   2     2989.13     3032.18     26.98 o
  -2   6   2      155.61      208.34      5.27 o
  -1   6   2      748.51      700.56      8.94 o
   0   6   2      286.17      265.66      5.70 o
   1   6   2     5284.01     5139.96     41.28 o
   2   6   2       78.91       92.53      3.77 o
   3   6   2      269.54      324.90      6.05 o
   4   6   2       93.67       99.05      7.08 o
   5   6   2      186.26      140.67      5.44 o
   6   6   2      585.44      599.79     16.16 o
   7   6   2     1503.68     1434.80     49.47 o
   8   6   2       94.02       66.58     10.25 o
   9   6   2       38.57       30.75     10.07 o
  10   6   2      294.79      254.59      9.77 o
  11   6   2      161.66      212.12      9.96 o
  12   6   2       51.50       38.46      7.81 o
  13   6   2       17.36       28.23     11.50 o
  14   6   2       10.40       16.14     10.50 o
  15   6   2      280.42      271.47     14.57 o
  16   6   2       47.61       58.20     11.04 o
 -15   7   2       25.23       27.14      8.16 o
 -14   7   2        1.16        9.94      7.38 o
 -13   7   2       61.31       68.92      7.62 o
 -12   7   2       66.70       74.38      6.81 o
 -11   7   2       68.26       72.38      6.60 o
 -10   7   2      136.03      143.85     18.54 o
  -9   7   2        2.41        8.28     10.36 o
  -8   7   2      151.78      119.49     12.11 o
  -7   7   2       45.61       24.04      7.46 o
  -6   7   2      568.55      494.94     10.33 o
  -5   7   2       90.95      101.20      8.57 o
  -4   7   2     1088.20      999.38     12.04 o
  -3   7   2      203.70      219.12      5.57 o
  -2   7   2      235.26      280.61      6.51 o
  -1   7   2       48.13       52.82      4.08 o
   0   7   2      312.72      215.90      5.04 o
   1   7   2     1929.38     2044.68     21.85 o
   2   7   2     3098.83     3084.86     29.42 o
   3   7   2      613.92      610.77      9.71 o
   4   7   2      770.44      750.43     11.19 o
   5   7   2       50.93       54.50      4.07 o
   6   7   2     2557.08     2533.30     37.41 o
   7   7   2     1456.30     1383.93     43.65 o
   8   7   2      755.73      709.21     22.31 o
   9   7   2       25.81       16.41     10.82 o
  10   7   2      169.61      179.44     15.03 o
  11   7   2        1.24        6.47      8.35 o
  12   7   2        0.01        9.04     11.24 o
  13   7   2       37.60       49.65      9.16 o
  14   7   2      200.01      219.06     12.91 o
  15   7   2       50.96       64.89     11.74 o
 -15   8   2       22.79        2.99     24.28 o
 -14   8   2        2.42       20.30      9.73 o
 -13   8   2       12.00       15.99     11.77 o
 -12   8   2      236.66      285.39     14.15 o
 -11   8   2       56.29       54.63     12.80 o
 -10   8   2      148.33      146.86     14.81 o
  -9   8   2      810.26      802.74     25.75 o
  -8   8   2        7.77       18.04     10.10 o
  -7   8   2       28.98       30.36      9.23 o
  -6   8   2      149.95      138.10      6.10 o
  -5   8   2      667.90      667.27     10.25 o
  -4   8   2       11.94        3.60      3.44 o
  -3   8   2        7.96       11.29      3.82 o
  -2   8   2        2.41       -2.99      2.99 o
  -1   8   2      188.16      190.43      6.22 o
   0   8   2      510.12      526.59      9.18 o
   1   8   2        2.37       -3.70      4.06 o
   2   8   2       13.77        2.83      3.80 o
   3   8   2      690.55      703.56     12.01 o
   4   8   2        2.61        1.93      3.52 o
   5   8   2       80.87       74.95      4.54 o
   6   8   2      105.38      131.65      5.05 o
   7   8   2      511.66      453.27     18.69 o
   8   8   2      242.12      181.61     14.45 o
   9   8   2      175.88      189.88     15.47 o
  10   8   2        4.72      -10.56     10.56 o
  11   8   2        0.03      -11.36     11.36 o
  12   8   2        6.64       12.60     12.25 o
  13   8   2       51.26       63.74      8.81 o
  14   8   2       42.73       56.93      9.66 o
 -14   9   2       32.06       48.60     15.33 o
 -13   9   2       26.71       28.60     21.20 o
 -12   9   2        5.69      -11.81     11.81 o
 -11   9   2       13.81        4.46     11.62 o
 -10   9   2      123.90       99.70     14.51 o
  -9   9   2        3.47       -0.11     10.28 o
  -8   9   2      195.19      197.52     18.13 o
  -7   9   2        1.02        1.92      4.48 o
  -6   9   2      274.87      238.99      9.57 o
  -5   9   2      249.92      273.70      8.42 o
  -4   9   2      150.93      136.01      6.30 o
  -3   9   2       91.29       63.52      5.73 o
  -2   9   2        0.01       -2.67      3.84 o
  -1   9   2      292.00      294.38      8.58 o
   0   9   2      112.64       98.82      6.11 o
   1   9   2      430.69      403.59     10.11 o
   2   9   2      500.82      514.11     11.00 o
   3   9   2       28.55       19.00      5.54 o
   4   9   2      230.93      244.06      9.16 o
   5   9   2      243.67      255.83     11.13 o
   6   9   2      502.87      474.12     14.22 o
   7   9   2      259.43      273.31     14.39 o
   8   9   2      610.96      603.68     22.56 o
   9   9   2       35.89       27.15     13.49 o
  10   9   2        6.92       19.98     12.17 o
  11   9   2        2.71       17.26     12.40 o
  12   9   2        7.54        4.31     12.84 o
  13   9   2       91.50      102.63     18.66 o
  14   9   2        2.64       10.92     19.01 o
 -13  10   2        0.00       21.84     14.88 o
 -12  10   2        7.58       -4.92     13.59 o
 -11  10   2       25.68       20.98     13.44 o
 -10  10   2        9.12       16.56     12.30 o
  -9  10   2       81.03       90.49     14.09 o
  -8  10   2      110.43      114.43      7.72 o
  -7  10   2      370.53      371.99     11.93 o
  -6  10   2      184.27      225.74      9.24 o
  -5  10   2       42.32       34.02      6.41 o
  -4  10   2       12.70       -5.51      5.51 o
  -3  10   2        0.06       -5.65      5.65 o
  -2  10   2      722.29      718.47     15.83 o
  -1  10   2       44.88       54.59      7.02 o
   0  10   2     1091.52     1011.53     17.31 o
   1  10   2       83.08      103.78      8.05 o
   2  10   2      256.46      291.30     10.28 o
   3  10   2      312.05      304.05     10.46 o
   4  10   2      112.19      106.76      7.41 o
   5  10   2      279.68      265.86     12.58 o
   6  10   2       10.19        9.57      5.84 o
   7  10   2        0.09       12.78      6.60 o
   8  10   2        0.03        3.39     10.71 o
   9  10   2       60.93       62.49     16.31 o
  10  10   2       36.67       27.97     12.53 o
  11  10   2        2.32       14.02     13.52 o
  12  10   2        4.56       -1.67     13.56 o
  13  10   2        5.42        2.31     18.97 o
 -12  11   2        7.24      -22.21     27.02 o
 -11  11   2        0.75      -16.59     16.59 o
 -10  11   2        1.98        3.64     16.90 o
  -9  11   2        5.92        5.41      6.97 o
  -8  11   2      152.72      149.51     11.27 o
  -7  11   2      146.24      112.66      9.56 o
  -6  11   2      346.97      348.81     14.70 o
  -5  11   2       81.94       51.51     10.79 o
  -4  11   2       11.75       -5.80      6.03 o
  -3  11   2       13.70        1.74      6.16 o
  -2  11   2      647.14      651.11     16.28 o
  -1  11   2      429.84      383.77     15.31 o
   0  11   2      679.88      613.98     16.18 o
   1  11   2      106.93       90.22     10.18 o
   2  11   2        0.05        7.35      6.41 o
   3  11   2        2.78       -0.28      6.27 o
   4  11   2        4.13        2.02      7.24 o
   5  11   2       34.62       15.56      6.72 o
   6  11   2        0.06       -4.63      6.96 o
   7  11   2       79.13       70.61      8.69 o
   8  11   2       89.05       88.85      9.12 o
   9  11   2        5.11        5.52     16.11 o
  10  11   2       38.58       53.57     16.34 o
  11  11   2        0.42       -3.16     21.39 o
 -10  12   2       64.24       57.97     11.50 o
  -9  12   2       10.58       12.80      9.00 o
  -8  12   2       15.06       29.31      8.61 o
  -7  12   2       29.88       31.27      8.95 o
  -6  12   2       86.08       89.26     11.14 o
  -5  12   2        5.10       17.50      8.07 o
  -4  12   2      122.56      126.09     10.42 o
  -3  12   2       12.89        1.10      7.23 o
  -2  12   2      102.33       98.03      9.45 o
  -1  12   2       57.04       70.10      9.15 o
   0  12   2       20.21       40.54      7.67 o
   1  12   2      150.31      138.76     10.28 o
   2  12   2      316.62      322.84     12.92 o
   3  12   2      533.63      573.05     16.33 o
   4  12   2       22.37       20.11      8.33 o
   5  12   2        1.67        4.30      7.05 o
   6  12   2        3.64        5.86     11.31 o
   7  12   2       45.95       44.45     10.11 o
   8  12   2        0.81       13.48      8.48 o
   9  12   2       26.67       11.51     22.09 o
  10  12   2       20.82        1.81     17.01 o
  -8  13   2        2.09       -1.80     10.39 o
  -7  13   2       92.05       88.45     12.10 o
  -6  13   2       16.44       21.77     10.00 o
  -5  13   2       25.68       31.21     10.70 o
  -4  13   2        2.26       -4.57      9.01 o
  -3  13   2       39.37       50.65      9.74 o
  -2  13   2       16.36       20.61      8.52 o
  -1  13   2      259.85      260.07     12.92 o
   0  13   2       62.52       63.59      9.66 o
   1  13   2       63.95       73.26      8.98 o
   2  13   2        4.84       12.57      7.54 o
   3  13   2        7.54       18.72      8.80 o
   4  13   2        0.03        4.54      8.38 o
   5  13   2        0.00       -9.11      9.11 o
   6  13   2       35.25       43.59     10.75 o
   7  13   2      136.50      165.09     11.48 o
   8  13   2        0.76       -0.64     12.38 o
  -6  14   2        4.81       11.31     23.33 o
  -5  14   2       36.91       61.38     12.39 o
  -4  14   2       23.32        3.98     11.08 o
  -3  14   2       21.11       23.91     10.01 o
  -2  14   2       12.68        9.35      8.95 o
  -1  14   2        8.51       16.18      9.18 o
   0  14   2        7.04        9.50      8.91 o
   1  14   2        0.30       -6.13      8.69 o
   2  14   2        0.74       14.18     10.01 o
   3  14   2       45.46       44.74      9.50 o
   4  14   2        3.15       -5.66      9.10 o
   5  14   2       70.41       57.27     10.36 o
 -17   0   3        0.71       31.27     15.50 o
 -15   0   3       30.36       18.74     13.28 o
 -13   0   3      954.00      857.55     25.88 o
 -11   0   3       18.61        6.90      8.23 o
  -9   0   3     3585.22     3640.78     47.49 o
  -7   0   3      321.10      328.40      7.79 o
  -5   0   3     1829.36     1848.95     20.09 o
  -3   0   3     5327.52     5568.35     47.42 o
  -1   0   3       86.63      101.46      3.09 o
   1   0   3    52318.26    51581.79    468.88 o
   3   0   3    10306.40    10003.20     97.49 o
   5   0   3     9442.01     9185.21     97.19 o
   7   0   3     2582.29     2884.14     40.00 o
   9   0   3       27.17       34.93      7.78 o
  11   0   3       67.52       56.55      8.35 o
  13   0   3      142.81      144.48     13.57 o
  15   0   3      230.67      159.60     35.16 o
  17   0   3        0.01       31.88     15.75 o
 -17   1   3       40.02       62.93     11.96 o
 -16   1   3       33.01       55.06     10.77 o
 -15   1   3       27.42       28.58      9.53 o
 -14   1   3        0.22       -7.15      7.15 o
 -13   1   3       80.76       86.82      9.15 o
 -12   1   3     1521.55     1447.61     20.50 o
 -11   1   3       97.12       81.33      5.92 o
 -10   1   3      812.67      872.66     12.08 o
  -9   1   3      326.58      343.74      6.69 o
  -8   1   3     1249.37     1282.97     12.45 o
  -7   1   3      970.47      873.86     10.10 o
  -6   1   3     8339.30     8175.65     56.07 o
  -5   1   3      561.65      542.38      8.72 o
  -4   1   3    30267.19    29810.21    185.88 o
  -3   1   3    16282.66    16322.59     95.53 o
  -2   1   3    13410.83    13123.82     75.28 o
  -1   1   3    21363.53    21177.50    121.56 o
   0   1   3    17624.07    17310.81    108.78 o
   1   1   3     4743.71     4528.28     30.05 o
   2   1   3    12704.78    12796.08     82.62 o
   3   1   3     8164.10     8109.54     53.15 o
   4   1   3    10100.37     9994.29     69.23 o
   5   1   3     1592.15     1639.69     14.09 o
   6   1   3      398.49      468.44      6.67 o
   7   1   3       36.13       46.41      3.34 o
   8   1   3     4101.48     3922.40     35.37 o
   9   1   3      451.18      429.75      8.58 o
  10   1   3      413.40      425.18      9.43 o
  11   1   3      462.88      467.51     12.67 o
  12   1   3      254.76      248.33      9.68 o
  13   1   3      363.38      324.38     15.91 o
  14   1   3       18.51        9.49      9.64 o
  15   1   3        8.24        4.44      9.14 o
  16   1   3        0.01       -9.47      9.47 o
  17   1   3        0.03       -1.29     10.68 o
 -17   2   3       10.34       20.12     12.04 o
 -16   2   3        0.11        2.74      9.04 o
 -15   2   3       56.92       60.56      9.22 o
 -14   2   3       35.11       22.94      7.12 o
 -13   2   3        5.93        0.78      5.97 o
 -12   2   3       62.13       48.85      6.82 o
 -11   2   3       55.13       67.44      5.47 o
 -10   2   3      424.61      379.32      7.65 o
  -9   2   3      581.44      649.07      9.74 o
  -8   2   3       37.48       32.17      3.88 o
  -7   2   3     1239.50     1064.42     11.80 o
  -6   2   3       65.86       82.65      3.01 o
  -5   2   3     2931.45     3031.08     24.45 o
  -4   2   3     1067.71     1043.08      8.80 o
  -3   2   3       51.02       57.12      1.78 o
  -2   2   3        1.45       -1.19      1.20 o
  -1   2   3    11474.48    11298.38     68.26 o
   0   2   3     8801.14     8731.93     54.10 o
   1   2   3     7780.36     7574.14     47.28 o
   2   2   3    37877.01    37772.69    266.18 o
   3   2   3     1251.61     1559.39     14.88 o
   4   2   3     1380.08     1330.02     10.97 o
   5   2   3      864.60      811.37      8.97 o
   6   2   3        2.72       -0.20      2.16 o
   7   2   3        6.88        6.49      2.72 o
   8   2   3       14.48       10.70      3.12 o
   9   2   3       96.22       92.16      5.06 o
  10   2   3       55.42       58.46      4.92 o
  11   2   3      205.11      230.71      8.34 o
  12   2   3      541.12      586.01     14.61 o
  13   2   3       16.68       17.60      9.56 o
  14   2   3       17.83       14.16      8.01 o
  15   2   3        1.87       -7.80      7.80 o
  16   2   3        4.42       -0.48      9.56 o
  17   2   3       47.01       31.33     11.58 o
 -17   3   3        0.00        3.01     10.51 o
 -16   3   3       36.77       62.17      9.98 o
 -15   3   3        0.17        3.75      9.63 o
 -14   3   3       91.04      106.43      8.09 o
 -13   3   3        0.03       -5.66      5.66 o
 -12   3   3      913.11      856.56     16.08 o
 -11   3   3      728.63      651.16     12.74 o
 -10   3   3     1225.67     1188.13     14.47 o
  -9   3   3      390.49      362.00      7.54 o
  -8   3   3     1331.07     1281.13     14.51 o
  -7   3   3      231.96      246.21      5.27 o
  -6   3   3     1804.18     1990.56     18.16 o
  -5   3   3      205.17      237.74      8.93 o
  -4   3   3      654.50      527.23     14.03 o
  -3   3   3       39.58       17.94      3.21 o
  -2   3   3      858.42      907.70      8.09 o
  -1   3   3     1139.63     1272.47      9.78 o
   0   3   3     2157.61     2253.47     16.33 o
   1   3   3     5575.90     5601.24     37.73 o
   2   3   3     1117.57     1202.85     12.09 o
   3   3   3     2528.46     2528.41     26.28 o
   4   3   3      497.78      502.16      8.53 o
   5   3   3     1031.33     1066.19     13.97 o
   6   3   3     6233.40     6231.67     51.99 o
   7   3   3     4000.53     3981.66     35.06 o
   8   3   3      102.70      123.27      4.43 o
   9   3   3      309.70      294.02      7.51 o
  10   3   3      348.76      368.02     10.06 o
  11   3   3      144.83      136.08      8.08 o
  12   3   3      178.96      184.44      9.42 o
  13   3   3      159.92      124.97      8.81 o
  14   3   3       16.30       11.64      7.30 o
  15   3   3        3.59       -2.48      8.12 o
  16   3   3       16.16       -8.42      8.42 o
  17   3   3        1.29       22.12     14.58 o
 -17   4   3       22.58       19.00     10.81 o
 -16   4   3        0.17       11.28      8.85 o
 -15   4   3      120.80      135.18      9.57 o
 -14   4   3        7.67        5.45      6.17 o
 -13   4   3       88.60       92.97      7.47 o
 -12   4   3        5.37       -1.90      5.94 o
 -11   4   3      113.02      129.77      8.99 o
 -10   4   3      136.96      108.14      6.09 o
  -9   4   3        7.58       -3.23      3.23 o
  -8   4   3       51.69       42.60      3.50 o
  -7   4   3       35.66       22.54      3.90 o
  -6   4   3     3684.90     3890.75     41.12 o
  -5   4   3     7494.27     7726.47     75.15 o
  -4   4   3     1004.95     1056.90     13.43 o
  -3   4   3     7311.83     7284.31     57.84 o
  -2   4   3      953.67      897.33      8.68 o
  -1   4   3      841.34      857.80      7.87 o
   0   4   3     1556.06     1735.85     14.30 o
   1   4   3     3732.30     3757.62     27.75 o
   2   4   3       35.60       83.91      2.85 o
   3   4   3     1411.45     1553.38     18.40 o
   4   4   3      309.50      331.86      7.06 o
   5   4   3      947.92     1079.65     16.01 o
   6   4   3      221.25      229.04      6.26 o
   7   4   3      498.82      496.28      8.41 o
   8   4   3       33.61       39.17      3.11 o
   9   4   3      197.84      187.54      6.90 o
  10   4   3      136.65      137.85      7.30 o
  11   4   3       18.24        7.92      5.92 o
  12   4   3      166.02      148.59      9.59 o
  13   4   3        1.34       14.12      7.44 o
  14   4   3      253.06      273.42     14.99 o
  15   4   3        5.10       18.29      9.10 o
  16   4   3        0.04        2.34      8.63 o
 -16   5   3       20.70       37.41     10.37 o
 -15   5   3        1.64        4.15      7.64 o
 -14   5   3        7.50       20.62      6.48 o
 -13   5   3       49.57       39.19      7.17 o
 -12   5   3      193.91      199.61      8.33 o
 -11   5   3       93.97       70.08      7.29 o
 -10   5   3      957.30      930.68     14.80 o
  -9   5   3      488.20      451.01      8.01 o
  -8   5   3      173.49      177.18      5.78 o
  -7   5   3      996.73      909.51     15.08 o
  -6   5   3      212.17      208.32      7.54 o
  -5   5   3     2695.07     2685.87     28.57 o
  -4   5   3       33.43        6.53      3.39 o
  -3   5   3     3040.49     3146.51     27.32 o
  -2   5   3     1893.81     1898.16     16.62 o
  -1   5   3     3541.50     3719.21     29.57 o
   0   5   3      369.47      350.07      5.93 o
   1   5   3      797.01      865.45      9.16 o
   2   5   3      748.03      660.35     11.27 o
   3   5   3      368.75      390.59      7.02 o
   4   5   3     1927.25     2025.67     23.76 o
   5   5   3      875.41     1054.65     15.30 o
   6   5   3      152.67      144.61      6.72 o
   7   5   3      357.48      352.70      8.62 o
   8   5   3       16.00       18.48      3.78 o
   9   5   3       95.04       91.11      4.29 o
  10   5   3        6.80       11.08      5.25 o
  11   5   3      365.68      358.65     11.43 o
  12   5   3       24.67       34.35      6.73 o
  13   5   3        1.58        0.58      6.84 o
  14   5   3      259.02      263.42     13.77 o
  15   5   3        4.98        4.43      9.22 o
  16   5   3       13.06       22.82     13.27 o
 -16   6   3       63.49      108.41     15.72 o
 -15   6   3       27.82       20.78     11.18 o
 -14   6   3       12.31       19.58      7.09 o
 -13   6   3        0.47        7.37      8.79 o
 -12   6   3       41.78       45.55      5.84 o
 -11   6   3      214.45      187.65      7.25 o
 -10   6   3        5.45       -6.20      6.20 o
  -9   6   3      168.73      194.75      8.24 o
  -8   6   3      176.57      174.10      8.81 o
  -7   6   3      483.84      410.42      9.07 o
  -6   6   3        2.06       -2.38      3.49 o
  -5   6   3      726.73      786.56     10.29 o
  -4   6   3      682.21      756.85      9.53 o
  -3   6   3        0.19       -2.54      2.54 o
  -2   6   3     1934.73     1935.06     18.17 o
  -1   6   3      398.44      425.45      7.79 o
   0   6   3      610.64      534.52      7.46 o
   1   6   3     1496.99     1594.20     16.24 o
   2   6   3     2722.74     2870.54     25.42 o
   3   6   3        1.03        3.67      2.86 o
   4   6   3     1154.33     1167.87     13.93 o
   5   6   3      143.95      149.28      6.71 o
   6   6   3      454.07      531.25     16.53 o
   7   6   3      250.30      215.05     15.73 o
   8   6   3       40.13       30.87      9.32 o
   9   6   3       77.51       94.53     11.99 o
  10   6   3      664.44      607.60     11.09 o
  11   6   3      169.30      171.45      7.92 o
  12   6   3       20.68       15.97      7.73 o
  13   6   3       40.46       51.78     12.52 o
  14   6   3        3.82       17.44      9.26 o
  15   6   3        0.46       11.62     10.15 o
  16   6   3       16.67       24.68     20.65 o
 -15   7   3       96.99      134.91     10.01 o
 -14   7   3       37.77       66.74     11.19 o
 -13   7   3      248.73      265.01     10.95 o
 -12   7   3        7.27       16.27      5.85 o
 -11   7   3       28.92       28.67      6.05 o
 -10   7   3      131.07      107.54     13.68 o
  -9   7   3       20.34       20.49     10.57 o
  -8   7   3       14.10        6.06      8.99 o
  -7   7   3       25.64       10.96      4.80 o
  -6   7   3      853.60      797.24     11.39 o
  -5   7   3      560.96      523.06     10.82 o
  -4   7   3       41.16       43.78      4.29 o
  -3   7   3     1687.72     1743.72     18.13 o
  -2   7   3       46.63       54.57      4.85 o
  -1   7   3     2086.41     2024.70     20.21 o
   0   7   3     2034.64     2191.75     25.37 o
   1   7   3     1493.10     1526.59     16.37 o
   2   7   3      363.43      370.61      7.89 o
   3   7   3      524.19      580.06     12.18 o
   4   7   3      458.02      500.05      8.96 o
   5   7   3     1129.46     1086.65     13.83 o
   6   7   3       86.39      106.38      7.54 o
   7   7   3      119.62      120.83     13.54 o
   8   7   3      782.78      736.91     23.15 o
   9   7   3     1333.97     1274.46     31.63 o
  10   7   3      137.62      165.97     14.90 o
  11   7   3      143.42      162.42      8.51 o
  12   7   3       92.14       91.04      8.49 o
  13   7   3        4.13       10.55      8.30 o
  14   7   3       30.92       62.84     16.59 o
  15   7   3        6.24       17.31     10.14 o
 -15   8   3       88.31       76.08     16.61 o
 -14   8   3        0.26       13.26      7.32 o
 -13   8   3        8.84       11.06      6.24 o
 -12   8   3       22.99       24.06      6.72 o
 -11   8   3       14.07       19.94     11.78 o
 -10   8   3       40.38       44.56     12.06 o
  -9   8   3      464.84      404.03     19.64 o
  -8   8   3     1456.97     1440.59     31.03 o
  -7   8   3        4.61       20.81      5.34 o
  -6   8   3       10.85        8.00      3.84 o
  -5   8   3      551.79      523.32      9.56 o
  -4   8   3      219.38      226.25      6.11 o
  -3   8   3      531.25      524.89      9.16 o
  -2   8   3      269.24      263.74      6.35 o
  -1   8   3       27.47       17.24      5.95 o
   0   8   3        9.79       -3.60      3.60 o
   1   8   3     1271.61     1274.19     16.66 o
   2   8   3      208.22      195.64      6.30 o
   3   8   3     1849.52     1827.32     20.30 o
   4   8   3       40.51       36.69      4.20 o
   5   8   3        2.01        2.88      3.62 o
   6   8   3      376.70      376.89      8.78 o
   7   8   3      183.83      157.44     13.53 o
   8   8   3      298.02      285.10     16.78 o
   9   8   3      139.87      155.84     14.69 o
  10   8   3      191.67      177.61     16.50 o
  11   8   3        6.48        9.38     11.37 o
  12   8   3        3.00        6.81      9.09 o
  13   8   3        1.19        7.79      7.80 o
  14   8   3        1.66       10.08      8.66 o
 -14   9   3        0.00       16.44      7.82 o
 -13   9   3       60.93       68.03     13.25 o
 -12   9   3        1.60       -7.77     14.42 o
 -11   9   3      139.11      110.42     15.30 o
 -10   9   3        3.75      -10.69     10.94 o
  -9   9   3        6.41       10.63     10.81 o
  -8   9   3        0.58       -4.21      9.01 o
  -7   9   3      246.17      229.31      9.06 o
  -6   9   3       65.02       59.10      5.93 o
  -5   9   3       50.54       20.23      5.08 o
  -4   9   3      545.33      520.44     11.03 o
  -3   9   3      883.45      862.49     14.78 o
  -2   9   3      102.94       87.25      5.30 o
  -1   9   3      260.74      233.11      8.04 o
   0   9   3       94.96       83.53      6.02 o
   1   9   3      223.04      228.23      7.98 o
   2   9   3      610.78      615.69     12.57 o
   3   9   3       74.60       69.77      6.29 o
   4   9   3     1521.54     1421.35     20.10 o
   5   9   3      224.99      211.11      8.14 o
   6   9   3      587.10      451.25     11.41 o
   7   9   3       22.94       44.44      9.70 o
   8   9   3      217.74      217.58     16.23 o
   9   9   3       15.80       26.62     11.92 o
  10   9   3      259.87      289.00     18.46 o
  11   9   3       62.14       88.12     15.47 o
  12   9   3        0.85       13.70     13.16 o
  13   9   3       17.64       22.64     17.64 o
 -13  10   3       59.32       39.75     15.71 o
 -12  10   3       28.68       16.24     13.96 o
 -11  10   3       11.17       17.44     20.43 o
 -10  10   3       52.09       32.94     14.94 o
  -9  10   3      122.13      140.37     10.25 o
  -8  10   3       13.83        1.63      5.71 o
  -7  10   3       32.03       37.92      6.55 o
  -6  10   3        0.13        2.33      5.72 o
  -5  10   3      931.74      848.79     16.47 o
  -4  10   3      130.28      132.00      8.09 o
  -3  10   3        2.68        3.96      6.09 o
  -2  10   3       67.11       51.00      6.59 o
  -1  10   3       18.30        3.22      6.24 o
   0  10   3     1388.63     1256.35     19.32 o
   1  10   3      873.16      796.58     16.14 o
   2  10   3       59.01       60.90      7.07 o
   3  10   3      138.62      123.78      8.39 o
   4  10   3       40.88       47.96      6.53 o
   5  10   3        0.45       -6.50      6.50 o
   6  10   3        0.41        0.21      5.71 o
   7  10   3      110.50       93.95      9.40 o
   8  10   3       21.45       40.10      8.50 o
   9  10   3        0.10        0.22     11.61 o
  10  10   3      138.51      148.09     16.34 o
  11  10   3       11.47       -2.56     13.10 o
  12  10   3       56.11       93.00     16.64 o
 -12  11   3       72.97      124.76     39.38 o
 -11  11   3       20.98       17.53     18.56 o
 -10  11   3       20.73       -9.60     15.55 o
  -9  11   3        7.47        6.22      7.95 o
  -8  11   3       35.86       40.18      7.95 o
  -7  11   3      216.76      215.26     12.84 o
  -6  11   3       98.59      109.19      8.97 o
  -5  11   3       21.75       26.98      7.30 o
  -4  11   3        0.90       -0.38      6.14 o
  -3  11   3        0.27        0.65      6.38 o
  -2  11   3       11.22       33.05      7.82 o
  -1  11   3      184.32      170.77      9.47 o
   0  11   3       89.20       96.15      8.22 o
   1  11   3      522.53      478.03     14.61 o
   2  11   3        1.30        2.53      6.39 o
   3  11   3        1.14       -6.18      6.18 o
   4  11   3      117.79      109.72      8.11 o
   5  11   3        0.57        1.84      6.33 o
   6  11   3       92.23       66.12      8.78 o
   7  11   3       54.20       43.99      8.57 o
   8  11   3        4.55        7.96      7.54 o
   9  11   3        0.39       -4.44     16.64 o
  10  11   3       28.69       25.00     15.51 o
  11  11   3       82.67       85.45     18.25 o
 -10  12   3       69.50       56.93     11.50 o
  -9  12   3       95.19       67.99      9.93 o
  -8  12   3       13.00       18.59      8.42 o
  -7  12   3      110.18      100.31     12.50 o
  -6  12   3        1.59        5.25      8.34 o
  -5  12   3      227.61      220.69     14.12 o
  -4  12   3       25.07       17.82     10.77 o
  -3  12   3       19.21       12.31      7.74 o
  -2  12   3       19.92       27.07      8.04 o
  -1  12   3      168.00      184.82     10.97 o
   0  12   3        6.08       14.45      7.30 o
   1  12   3      228.70      246.09     10.91 o
   2  12   3        4.36       -4.50      6.67 o
   3  12   3      151.06      178.85     10.21 o
   4  12   3       36.27       29.95      9.47 o
   5  12   3       23.72       16.36      7.48 o
   6  12   3        0.26       -6.49      6.49 o
   7  12   3        0.55       -6.83      6.83 o
   8  12   3       59.22       61.05      8.15 o
   9  12   3        3.21       -7.13      7.13 o
  10  12   3       22.43        8.45     21.47 o
  -8  13   3        4.09        8.80     10.60 o
  -7  13   3      147.57      147.82     21.11 o
  -6  13   3       33.65       12.61     10.11 o
  -5  13   3       52.82       57.71     11.33 o
  -4  13   3        2.82       19.38      8.95 o
  -3  13   3       21.58       18.02      9.24 o
  -2  13   3        6.47        1.88      9.42 o
  -1  13   3       38.74       28.15      8.90 o
   0  13   3       40.05       40.95      9.20 o
   1  13   3      149.78      149.48     10.14 o
   2  13   3       54.81       54.87      8.49 o
   3  13   3       21.50       22.85      8.93 o
   4  13   3        9.91        4.64      7.54 o
   5  13   3        0.14       -6.11      8.34 o
   6  13   3        2.07       -1.94      8.17 o
   7  13   3      162.52      174.42     11.75 o
   8  13   3        9.48        1.00      8.43 o
  -6  14   3        0.51        8.69     15.64 o
  -5  14   3       46.96       67.27     12.52 o
  -4  14   3        3.61        4.19     11.06 o
  -3  14   3       13.36        0.47      9.67 o
  -2  14   3        0.33        3.07      9.08 o
  -1  14   3       33.32       28.48      9.58 o
   0  14   3       95.78       88.26     10.75 o
   1  14   3        4.63        2.14     12.92 o
   2  14   3        9.32       18.23     10.09 o
   3  14   3       14.37       29.87      9.06 o
   4  14   3        0.11       -4.38      9.13 o
   5  14   3        0.00       -9.02      9.02 o
 -16   0   4        5.72       24.57     14.22 o
 -14   0   4        5.57      -12.53     17.25 o
 -12   0   4       55.60       74.05      8.19 o
 -10   0   4       58.97       55.42      5.80 o
  -8   0   4     6858.79     6901.84     82.32 o
  -6   0   4     1583.21     1776.10     20.83 o
  -4   0   4      353.13      368.19      7.28 o
  -2   0   4       75.27       44.60      1.89 o
   0   0   4    23208.50    24219.15    218.89 o
   2   0   4    12200.50    11754.02    107.40 o
   4   0   4      773.98      669.77      9.37 o
   6   0   4     3163.21     3238.02     35.53 o
   8   0   4     3896.59     3478.12     49.85 o
  10   0   4      236.07      184.22      8.74 o
  12   0   4     1910.98     1955.57     35.64 o
  14   0   4      351.50      373.15     22.39 o
  16   0   4      113.91      158.69     25.91 o
 -17   1   4       60.91       67.30     11.90 o
 -16   1   4        3.71       24.91     10.12 o
 -15   1   4       43.16       52.54     10.22 o
 -14   1   4      152.02      174.33      9.93 o
 -13   1   4      154.74       86.49      7.88 o
 -12   1   4      293.64      277.41      8.85 o
 -11   1   4      206.97      202.99      6.91 o
 -10   1   4     2192.17     2224.98     22.37 o
  -9   1   4      377.40      372.99      6.94 o
  -8   1   4        5.89       -2.53      2.53 o
  -7   1   4       97.92      121.87      3.59 o
  -6   1   4     2269.49     2079.43     16.24 o
  -5   1   4     1375.13     1550.64     12.05 o
  -4   1   4       90.43       72.95      2.23 o
  -3   1   4     3870.40     3596.10     22.91 o
  -2   1   4     3274.29     3104.22     20.28 o
  -1   1   4     8558.30     8740.74     55.50 o
   0   1   4     2688.15     2708.20     16.72 o
   1   1   4      261.65      291.84      3.45 o
   2   1   4    18079.11    18349.13    124.82 o
   3   1   4    13551.96    13619.26     93.35 o
   4   1   4      145.12      117.71      2.96 o
   5   1   4     3373.96     3651.33     28.20 o
   6   1   4      607.27      614.65      8.35 o
   7   1   4      393.54      309.29      6.08 o
   8   1   4      117.39       96.65      4.62 o
   9   1   4      534.89      529.29      9.09 o
  10   1   4      392.73      392.80      9.10 o
  11   1   4      232.03      208.54      7.95 o
  12   1   4      740.10      747.39     15.55 o
  13   1   4      463.99      479.97     15.45 o
  14   1   4      128.50      142.78     13.12 o
  15   1   4      140.33      138.21     13.02 o
  16   1   4       24.42       21.31     10.60 o
  17   1   4        3.86      -10.19     10.19 o
 -17   2   4        2.25       11.50     10.99 o
 -16   2   4       23.59       26.84     10.08 o
 -15   2   4       43.82       50.01      8.38 o
 -14   2   4        3.49       -3.58      6.60 o
 -13   2   4        1.92       -5.76      5.76 o
 -12   2   4        5.76       -5.32      5.32 o
 -11   2   4     1833.41     1753.09     20.28 o
 -10   2   4      107.10      104.48      4.73 o
  -9   2   4     1113.90     1128.50     12.47 o
  -8   2   4     1447.81     1412.79     13.94 o
  -7   2   4     2407.32     2296.82     23.66 o
  -6   2   4      624.97      630.03      7.62 o
  -5   2   4     4750.45     5031.75     36.69 o
  -4   2   4     4519.40     4508.72     31.13 o
  -3   2   4     6667.96     6672.16     43.45 o
  -2   2   4    12233.41    12087.84     71.47 o
  -1   2   4      338.31      373.86      3.91 o
   0   2   4    14271.33    14057.51     88.62 o
   1   2   4      286.79      258.83      3.52 o
   2   2   4    23187.62    23497.81    160.26 o
   3   2   4     5897.65     6085.91     46.09 o
   4   2   4     2488.15     2499.92     20.62 o
   5   2   4       61.35       71.31      3.17 o
   6   2   4        2.80       -1.81      1.81 o
   7   2   4       21.16       19.52      2.79 o
   8   2   4       10.30       11.81      3.61 o
   9   2   4        1.47        1.99      3.39 o
  10   2   4      155.10      168.84      7.01 o
  11   2   4      140.49      135.74      7.62 o
  12   2   4        1.69        1.97      6.33 o
  13   2   4       78.64       74.28      8.21 o
  14   2   4        6.50       -0.35      9.11 o
  15   2   4       42.78       38.76      9.18 o
  16   2   4       52.65       54.46     11.32 o
  17   2   4        6.99       12.21     10.72 o
 -17   3   4       33.79       71.46     12.27 o
 -16   3   4       19.64       39.18      9.41 o
 -15   3   4       43.46       38.34      7.95 o
 -14   3   4       11.79        6.64      6.37 o
 -13   3   4       53.55       58.91      7.16 o
 -12   3   4      490.97      446.11     11.86 o
 -11   3   4       13.49       14.29      5.46 o
 -10   3   4       33.09       25.47      4.55 o
  -9   3   4      175.78      185.72      6.54 o
  -8   3   4        0.66       -2.87      2.87 o
  -7   3   4     2469.23     2514.71     22.84 o
  -6   3   4     1733.01     2058.87     17.78 o
  -5   3   4       53.68       28.37      2.50 o
  -4   3   4     3281.68     3345.86     39.53 o
  -3   3   4     1268.41     1303.15     11.09 o
  -2   3   4     2439.71     2374.93     16.69 o
  -1   3   4    10753.66    11225.68     69.96 o
   0   3   4     2543.41     2528.66     17.72 o
   1   3   4    20454.76    20265.12    130.90 o
   2   3   4      992.98      954.89      9.22 o
   3   3   4       18.08       10.68      2.27 o
   4   3   4      453.69      431.20      7.14 o
   5   3   4     2329.39     2147.94     20.04 o
   6   3   4     5251.23     5457.30     48.38 o
   7   3   4      846.65      824.54     11.16 o
   8   3   4        1.53       -2.12      3.40 o
   9   3   4       61.43       71.12      4.94 o
  10   3   4     1230.68     1180.55     18.14 o
  11   3   4       68.30       59.62      6.72 o
  12   3   4        0.41        3.23      6.77 o
  13   3   4       44.72       26.87      7.32 o
  14   3   4        0.96        7.06      7.44 o
  15   3   4       29.50       27.19      8.74 o
  16   3   4        0.15        3.47      8.96 o
  17   3   4       61.04       87.27     12.69 o
 -17   4   4        9.95        1.09     15.53 o
 -16   4   4       23.81       31.35      9.50 o
 -15   4   4        6.88       11.10      7.27 o
 -14   4   4       12.18       -1.02      6.09 o
 -13   4   4        0.36        5.67      5.88 o
 -12   4   4      133.93      156.77      7.64 o
 -11   4   4     1109.36     1110.19     17.92 o
 -10   4   4      120.86      126.58      7.26 o
  -9   4   4      191.74      203.09      6.32 o
  -8   4   4      956.74      872.30     12.25 o
  -7   4   4     2984.19     2851.50     24.72 o
  -6   4   4     1572.53     1522.43     16.93 o
  -5   4   4      341.16      383.65      6.51 o
  -4   4   4     5375.07     5480.70     44.63 o
  -3   4   4     3022.88     3132.26     23.91 o
  -2   4   4      169.41      149.46      3.26 o
  -1   4   4      172.14      218.34      5.27 o
   0   4   4     3758.45     3528.56     25.09 o
   1   4   4    12458.02    12771.88     88.40 o
   2   4   4     3212.72     3340.66     29.24 o
   3   4   4      606.68      638.10      9.26 o
   4   4   4       11.38       21.76      3.18 o
   5   4   4      307.63      309.72      8.83 o
   6   4   4      792.08      764.11     10.04 o
   7   4   4      831.13      807.78     10.59 o
   8   4   4      545.66      538.16      9.05 o
   9   4   4     1823.29     1845.28     21.70 o
  10   4   4       43.86       35.53      5.86 o
  11   4   4       58.70       55.43      6.75 o
  12   4   4      656.38      685.37     16.80 o
  13   4   4        3.13        0.44      6.98 o
  14   4   4       18.64       29.28      7.69 o
  15   4   4      251.85      253.16     12.95 o
  16   4   4        0.12       10.29      9.14 o
 -16   5   4        0.40        8.28      9.05 o
 -15   5   4      202.37      191.98     10.99 o
 -14   5   4       45.35       51.70      7.29 o
 -13   5   4       56.67       45.28      6.57 o
 -12   5   4      143.59      155.77      7.83 o
 -11   5   4        9.03       -1.39      5.09 o
 -10   5   4       63.90       61.63      5.78 o
  -9   5   4      916.51      839.73     13.47 o
  -8   5   4       11.84       11.56      2.77 o
  -7   5   4      564.94      589.96      9.55 o
  -6   5   4       51.79       63.30      4.42 o
  -5   5   4     2083.38     2015.79     20.11 o
  -4   5   4      306.83      259.77      5.09 o
  -3   5   4     4083.35     4300.27     32.32 o
  -2   5   4     2733.62     2693.59     22.17 o
  -1   5   4       44.35       44.42      2.65 o
   0   5   4     3191.21     3416.01     26.42 o
   1   5   4     7526.18     7855.08     59.88 o
   2   5   4      686.58      655.37      8.76 o
   3   5   4      158.12      253.47      7.94 o
   4   5   4      586.42      568.46     10.40 o
   5   5   4     2057.73     1902.56     24.62 o
   6   5   4     1727.22     1620.04     23.00 o
   7   5   4      637.80      600.88     11.59 o
   8   5   4      628.65      643.38     10.84 o
   9   5   4     1079.38     1081.40     14.65 o
  10   5   4      125.35      134.67      7.20 o
  11   5   4      443.26      417.19     11.92 o
  12   5   4       57.15       69.87      7.53 o
  13   5   4       58.93       64.50      8.23 o
  14   5   4        7.11        5.29      7.81 o
  15   5   4      225.78      222.71     15.72 o
  16   5   4       10.55       19.30     10.43 o
 -16   6   4        3.20       -2.89      8.50 o
 -15   6   4       61.79       47.04      8.52 o
 -14   6   4       25.20       40.23      7.44 o
 -13   6   4       11.77        7.02      7.14 o
 -12   6   4      130.06      131.78      8.77 o
 -11   6   4        2.88       -1.44      5.23 o
 -10   6   4       31.70       25.02      5.18 o
  -9   6   4       29.22       55.06      4.00 o
  -8   6   4      649.92      593.26     12.51 o
  -7   6   4      204.27      192.56      6.93 o
  -6   6   4     1031.13      967.80     12.11 o
  -5   6   4      252.41      234.55      5.16 o
  -4   6   4     2412.48     2425.02     22.70 o
  -3   6   4       30.18       13.03      2.43 o
  -2   6   4     2167.44     2233.28     20.28 o
  -1   6   4     2064.22     2144.34     18.28 o
   0   6   4      266.84      392.60      7.66 o
   1   6   4     1040.05      924.58     11.05 o
   2   6   4      290.46      285.36      6.28 o
   3   6   4      737.54      777.92     10.94 o
   4   6   4      915.04      927.12     12.10 o
   5   6   4       86.30       87.78      5.08 o
   6   6   4       45.07       48.38      4.42 o
   7   6   4       20.86        9.97      4.98 o
   8   6   4      109.58       95.57      5.95 o
   9   6   4     1521.84     1426.03     20.65 o
  10   6   4       11.35        6.52      5.78 o
  11   6   4      200.24      232.15      9.13 o
  12   6   4      336.27      302.19     15.19 o
  13   6   4        4.08       -1.39      8.26 o
  14   6   4       55.01       57.87     14.49 o
  15   6   4        8.27       35.70     10.60 o
 -15   7   4       14.27       22.77      7.79 o
 -14   7   4      128.70      166.06     10.71 o
 -13   7   4        2.94        9.55      8.12 o
 -12   7   4        2.96       -1.47      5.63 o
 -11   7   4      223.49      219.23      8.58 o
 -10   7   4       53.91       44.26      6.64 o
  -9   7   4      334.10      251.81      9.32 o
  -8   7   4      984.20      961.07     19.59 o
  -7   7   4      308.64      283.11      8.57 o
  -6   7   4      438.11      403.47      7.36 o
  -5   7   4      908.70      940.54     11.71 o
  -4   7   4     3666.20     3483.87     30.36 o
  -3   7   4      443.83      460.39      7.50 o
  -2   7   4        3.54        0.51      3.40 o
  -1   7   4      708.70      736.61     11.48 o
   0   7   4     1756.32     1774.43     19.04 o
   1   7   4       55.78       57.92      4.14 o
   2   7   4      933.98      987.20     12.70 o
   3   7   4       50.16       55.93      3.95 o
   4   7   4        4.34        6.64      4.64 o
   5   7   4       34.78       35.51      3.81 o
   6   7   4       34.90       58.00      5.13 o
   7   7   4      259.93      259.26     14.64 o
   8   7   4      414.40      404.81     18.08 o
   9   7   4      235.62      192.06     14.92 o
  10   7   4        3.08       -7.39      7.39 o
  11   7   4       21.41       11.11      7.64 o
  12   7   4      164.55      188.59     10.43 o
  13   7   4       13.06        4.36      8.62 o
  14   7   4        3.44        9.57     10.70 o
  15   7   4       28.65       45.19     10.90 o
 -15   8   4        0.81       20.09     23.77 o
 -14   8   4       24.15       29.48      7.73 o
 -13   8   4       16.64       19.60      7.72 o
 -12   8   4       27.84       27.20      6.01 o
 -11   8   4       27.21       15.41      5.23 o
 -10   8   4      112.70      104.42     13.70 o
  -9   8   4       98.26      100.08     12.29 o
  -8   8   4      134.86      126.34      9.75 o
  -7   8   4      207.02      186.89      9.95 o
  -6   8   4      463.05      463.55      9.51 o
  -5   8   4       37.04       31.21      4.09 o
  -4   8   4       14.03       14.15      3.67 o
  -3   8   4      450.34      385.77      7.29 o
  -2   8   4      222.69      244.95      6.39 o
  -1   8   4      338.57      302.67      7.43 o
   0   8   4     1486.00     1363.09     14.77 o
   1   8   4       23.33       15.05      3.87 o
   2   8   4      323.43      315.10      7.84 o
   3   8   4      171.13      161.84      6.94 o
   4   8   4     1261.15     1181.34     14.15 o
   5   8   4     1006.11      969.91     13.97 o
   6   8   4        2.13        4.65      4.50 o
   7   8   4      152.94      143.27     13.19 o
   8   8   4      148.62      128.33     13.63 o
   9   8   4      123.37       96.19     13.33 o
  10   8   4        2.40       11.17     11.28 o
  11   8   4      151.85      152.58     15.55 o
  12   8   4       38.82       32.85      8.28 o
  13   8   4        9.99        8.42     11.71 o
  14   8   4       35.83       24.54      9.18 o
 -14   9   4        0.25       -3.15      8.19 o
 -13   9   4        0.48       12.33      6.73 o
 -12   9   4        2.12        4.19      7.55 o
 -11   9   4       11.14        2.29     12.23 o
 -10   9   4      121.74      106.01     19.20 o
  -9   9   4       29.14       18.76      7.05 o
  -8   9   4        0.50       -2.23      5.30 o
  -7   9   4       62.82       54.56      5.76 o
  -6   9   4      118.55      115.04      6.74 o
  -5   9   4      550.22      475.04     10.78 o
  -4   9   4       14.26        9.95      5.18 o
  -3   9   4       44.24       24.74      5.03 o
  -2   9   4      425.44      411.80      9.65 o
  -1   9   4       11.02        3.50      4.41 o
   0   9   4      596.37      614.04     11.54 o
   1   9   4       92.16       93.76      6.62 o
   2   9   4      572.03      568.13     12.35 o
   3   9   4      827.01      816.41     14.74 o
   4   9   4       20.78        7.47      9.71 o
   5   9   4        0.54       -5.09      5.09 o
   6   9   4      112.08       94.05      6.71 o
   7   9   4      717.09      734.54     19.23 o
   8   9   4      776.38      731.65     24.83 o
   9   9   4       18.26       15.14     11.10 o
  10   9   4      175.09      137.78     18.95 o
  11   9   4      159.57      168.01     16.71 o
  12   9   4       99.87       83.58     15.25 o
  13   9   4        0.16        5.69     15.82 o
 -13  10   4       34.24       64.08     16.57 o
 -12  10   4        0.50        1.49     13.82 o
 -11  10   4        5.67       -4.94     14.65 o
 -10  10   4       12.37       11.11     11.10 o
  -9  10   4        0.74        3.64      5.71 o
  -8  10   4       42.41       49.16      6.83 o
  -7  10   4       81.80       73.08      6.34 o
  -6  10   4      275.07      239.03      9.77 o
  -5  10   4      178.47      169.48      8.86 o
  -4  10   4      261.12      260.39     10.04 o
  -3  10   4      800.08      766.23     15.94 o
  -2  10   4      192.39      197.99      8.60 o
  -1  10   4      311.87      281.80     10.49 o
   0  10   4     1115.09     1016.36     20.70 o
   1  10   4       55.15       66.22      6.83 o
   2  10   4      409.02      399.92     12.04 o
   3  10   4      532.84      595.42     14.09 o
   4  10   4      214.09      238.87      9.42 o
   5  10   4       45.09       28.52      6.32 o
   6  10   4        3.55       -5.84      5.84 o
   7  10   4       39.57       48.34      7.25 o
   8  10   4      144.88      151.18      8.75 o
   9  10   4        8.10       26.87     12.34 o
  10  10   4        8.58       27.83     15.62 o
  11  10   4       36.89       43.95     14.46 o
  12  10   4        8.67       13.19     16.16 o
 -11  11   4        0.85      -17.30     17.30 o
 -10  11   4       20.40        9.41     14.02 o
  -9  11   4       20.21       18.87      9.98 o
  -8  11   4        3.40        9.55      7.40 o
  -7  11   4      175.85      201.13     11.12 o
  -6  11   4     1380.31     1383.08     24.11 o
  -5  11   4      248.10      257.39     11.11 o
  -4  11   4        4.08        4.44      6.49 o
  -3  11   4       26.85       25.80      6.88 o
  -2  11   4      293.77      307.78     12.10 o
  -1  11   4      223.06      258.85     10.68 o
   0  11   4      627.43      616.88     15.21 o
   1  11   4        8.63        3.74      6.48 o
   2  11   4       26.25        0.22      6.50 o
   3  11   4       67.67       77.37      7.01 o
   4  11   4       52.05       50.14      6.29 o
   5  11   4      113.31      121.00     11.81 o
   6  11   4       56.87       57.76      7.43 o
   7  11   4        0.34        1.50      6.31 o
   8  11   4      161.49      174.84     10.67 o
   9  11   4        5.00       -4.05      7.10 o
  10  11   4       86.39       91.66     18.06 o
  11  11   4        9.25        0.94     15.37 o
 -10  12   4        2.31       -1.87     10.37 o
  -9  12   4       39.63       39.73     13.00 o
  -8  12   4       27.94       19.47      9.06 o
  -7  12   4       44.74       61.05      9.71 o
  -6  12   4        2.67       13.53      8.34 o
  -5  12   4      126.94      146.82     10.56 o
  -4  12   4       44.15       48.21      8.97 o
  -3  12   4       32.75       24.81      8.15 o
  -2  12   4        3.54        1.70      7.50 o
  -1  12   4      533.17      580.14     16.80 o
   0  12   4       50.07       65.38      8.22 o
   1  12   4       11.34       -4.80      7.04 o
   2  12   4      132.51      154.76      9.60 o
   3  12   4       51.42       59.50      7.83 o
   4  12   4       11.11       11.95      7.01 o
   5  12   4       25.58       15.03      6.58 o
   6  12   4        1.17       -1.13      7.12 o
   7  12   4       40.33       30.18     12.24 o
   8  12   4        2.60       13.50      7.21 o
   9  12   4        0.03       -5.46      7.56 o
  10  12   4       50.13       21.18     20.36 o
  -8  13   4      107.29      130.82     13.65 o
  -7  13   4        4.30        6.51     10.74 o
  -6  13   4        3.66       -4.57      9.56 o
  -5  13   4      104.53      130.94     13.01 o
  -4  13   4        0.08       11.27      8.96 o
  -3  13   4        3.66       10.03      8.83 o
  -2  13   4      107.03      127.83     10.77 o
  -1  13   4      112.11      119.08     10.79 o
   0  13   4        2.06       14.06      8.41 o
   1  13   4       91.80       91.81     10.76 o
   2  13   4       43.91       50.07      8.44 o
   3  13   4      112.10      148.37     10.52 o
   4  13   4       43.43       46.99      8.42 o
   5  13   4       24.24       13.62      8.65 o
   6  13   4        5.00       18.69      9.02 o
   7  13   4       18.46        4.68     10.09 o
   8  13   4        1.39        6.62      8.60 o
  -5  14   4        8.32        7.52     11.62 o
  -4  14   4        5.87       -9.41      9.41 o
  -3  14   4      119.24      129.23     12.70 o
  -2  14   4       79.30       78.17     10.90 o
  -1  14   4        2.57        1.53      9.15 o
   0  14   4       44.36       42.33     11.95 o
   1  14   4       21.43       18.26      9.51 o
   2  14   4        5.77       15.60      9.86 o
   3  14   4       52.46       65.18      9.99 o
   4  14   4       11.44        0.87      9.44 o
   5  14   4        4.43        6.84      9.41 o
 -17   0   5        0.27       11.49     14.67 o
 -15   0   5       82.61       87.26     15.33 o
 -13   0   5      668.09      680.76     23.02 o
 -11   0   5       51.16       38.38      8.34 o
  -9   0   5        3.06       -2.28      4.10 o
  -7   0   5     1571.57     1462.34     18.14 o
  -5   0   5     2172.45     2310.10     23.34 o
  -3   0   5      556.19      428.37      5.45 o
  -1   0   5    55432.62    53826.91    484.41 o
   1   0   5     3432.35     3197.23     30.98 o
   3   0   5    26234.90    25576.74    245.40 o
   5   0   5      181.97      198.46      6.17 o
   7   0   5     3434.87     3548.26     53.03 o
   9   0   5      174.73      159.59      8.10 o
  11   0   5      861.74      907.92     21.56 o
  13   0   5       27.29       65.24     11.80 o
  15   0   5       56.01       63.82     15.66 o
  17   0   5        0.33        8.39     15.31 o
 -17   1   5        0.11       -6.37      9.48 o
 -16   1   5        4.00        3.14      9.27 o
 -15   1   5       23.39       11.22      8.34 o
 -14   1   5        4.71        4.46      6.75 o
 -13   1   5        8.43       -1.74      5.48 o
 -12   1   5      182.37      185.98      7.76 o
 -11   1   5       21.40       18.07      4.65 o
 -10   1   5       38.15       13.98      4.09 o
  -9   1   5      225.99      249.63      5.81 o
  -8   1   5     1488.01     1587.16     14.71 o
  -7   1   5     1769.23     1726.74     15.20 o
  -6   1   5      933.09     1142.35     10.59 o
  -5   1   5      216.48      185.86      3.57 o
  -4   1   5      978.45     1120.41      9.22 o
  -3   1   5    34185.72    34182.70    194.39 o
  -2   1   5     5536.38     5579.05     35.25 o
  -1   1   5      181.48      198.98      2.89 o
   0   1   5     1001.89     1065.94      8.08 o
   1   1   5    11692.02    11813.70     78.59 o
   2   1   5    16353.23    16047.62    113.11 o
   3   1   5    14596.31    14441.49     98.99 o
   4   1   5       81.87       81.42      3.11 o
   5   1   5      270.94      291.27      5.22 o
   6   1   5     4297.35     4224.23     35.20 o
   7   1   5       52.00       36.76      3.24 o
   8   1   5       28.99       22.94      3.68 o
   9   1   5      155.03      162.29      5.63 o
  10   1   5       91.76      102.30      5.65 o
  11   1   5      260.64      237.19      8.41 o
  12   1   5      150.90      149.19      8.57 o
  13   1   5     1004.93     1017.42     21.82 o
  14   1   5       17.17       50.87      9.12 o
  15   1   5      114.76      109.96     21.74 o
  16   1   5       29.09       48.08     11.26 o
  17   1   5        0.39      -10.24     10.24 o
 -17   2   5        0.17        7.89     10.11 o
 -16   2   5        2.16       19.06      9.63 o
 -15   2   5        0.16        2.67      7.27 o
 -14   2   5      129.71      141.05      9.76 o
 -13   2   5       48.23       38.38      6.60 o
 -12   2   5       66.48       29.25      7.74 o
 -11   2   5      653.51      607.63     12.52 o
 -10   2   5      939.87      914.63     12.54 o
  -9   2   5      163.11      149.66      5.34 o
  -8   2   5     1027.04     1062.80     11.53 o
  -7   2   5      173.63      127.14      3.87 o
  -6   2   5      340.38      320.29      5.44 o
  -5   2   5     5999.83     6374.57     44.49 o
  -4   2   5     1091.68     1084.09      9.27 o
  -3   2   5      200.74      256.41      3.33 o
  -2   2   5      365.35      355.53      7.14 o
  -1   2   5     8680.73     8355.12     50.87 o
   0   2   5    28579.23    28690.69    183.51 o
   1   2   5       11.19        4.21      1.52 o
   2   2   5    21084.55    19920.68    131.60 o
   3   2   5     3989.14     3899.05     30.43 o
   4   2   5        0.54       -1.70      1.70 o
   5   2   5      898.02      927.65     10.63 o
   6   2   5      521.73      583.21     10.48 o
   7   2   5      967.67     1002.72     12.18 o
   8   2   5     1614.07     1594.89     17.42 o
   9   2   5       40.28       40.40      4.55 o
  10   2   5       36.70       34.80      4.76 o
  11   2   5      484.64      502.21     12.35 o
  12   2   5       76.96       84.67      8.08 o
  13   2   5        1.89       11.09      7.08 o
  14   2   5       12.28       15.66      8.83 o
  15   2   5        1.71        9.31      8.49 o
  16   2   5        5.54       -8.04      9.29 o
  17   2   5       23.28       18.04     11.45 o
 -17   3   5       30.89       63.70     11.74 o
 -16   3   5       97.39      112.32     10.02 o
 -15   3   5        6.50       13.71      7.35 o
 -14   3   5       73.30       78.57      7.70 o
 -13   3   5       39.95       15.92      7.57 o
 -12   3   5       36.19       39.16      6.40 o
 -11   3   5        8.23       -2.97      5.23 o
 -10   3   5     1473.27     1391.11     15.91 o
  -9   3   5      201.14      187.78      6.43 o
  -8   3   5      102.08      135.92      4.17 o
  -7   3   5      194.29      177.36      4.09 o
  -6   3   5      627.32      640.02      7.00 o
  -5   3   5      743.69      727.03      8.23 o
  -4   3   5     2959.60     2993.15     22.94 o
  -3   3   5     5351.75     5167.98     37.62 o
  -2   3   5       55.76      108.21      2.53 o
  -1   3   5      249.72      227.83      3.61 o
   0   3   5      499.00      502.58      6.91 o
   1   3   5    11941.00    12238.18     84.68 o
   2   3   5      979.84      977.24      9.63 o
   3   3   5     7845.66     8242.32     66.73 o
   4   3   5       24.82        8.84      1.85 o
   5   3   5      548.30      532.14      7.45 o
   6   3   5      583.43      602.60      8.82 o
   7   3   5     3265.63     3215.01     30.97 o
   8   3   5     2879.94     2806.22     28.28 o
   9   3   5     1925.89     1948.69     21.92 o
  10   3   5      684.86      674.42     13.40 o
  11   3   5        0.61       -5.70      5.70 o
  12   3   5       72.72       84.47      8.45 o
  13   3   5        6.78        2.98      6.82 o
  14   3   5       52.80       73.67      9.12 o
  15   3   5        0.18       -7.78      7.78 o
  16   3   5        2.93       -5.07      8.94 o
  17   3   5        8.49       30.50     28.82 o
 -17   4   5       35.79       31.41     11.36 o
 -16   4   5       39.94       51.26     10.17 o
 -15   4   5      117.73      130.37      9.66 o
 -14   4   5       75.28       50.17      7.15 o
 -13   4   5        5.18       -5.50      5.50 o
 -12   4   5      489.89      492.27     11.76 o
 -11   4   5      799.62      771.93     13.91 o
 -10   4   5      475.84      473.07     10.86 o
  -9   4   5     1569.55     1584.38     17.67 o
  -8   4   5      876.16      808.48     10.75 o
  -7   4   5     1024.37     1119.50     12.17 o
  -6   4   5       54.65       56.35      4.06 o
  -5   4   5     2904.82     3035.73     25.52 o
  -4   4   5      546.99      553.67      9.54 o
  -3   4   5      562.74      613.64      7.31 o
  -2   4   5     1431.80     1442.87     12.17 o
  -1   4   5     2098.14     2015.84     16.15 o
   0   4   5       10.48       22.54      2.34 o
   1   4   5     3532.15     3598.90     26.99 o
   2   4   5     1204.37     1319.14     12.97 o
   3   4   5     1423.49     1330.11     13.28 o
   4   4   5     4566.11     4556.15     40.60 o
   5   4   5        2.66        0.35      2.16 o
   6   4   5       57.55       65.96      4.07 o
   7   4   5        6.51       15.15      3.02 o
   8   4   5      795.18      730.25     10.98 o
   9   4   5      365.59      363.40      8.59 o
  10   4   5      652.46      599.62     13.28 o
  11   4   5      111.68      112.27      7.75 o
  12   4   5      345.47      342.20     15.82 o
  13   4   5      151.17      183.03     10.76 o
  14   4   5       12.87       10.12      7.66 o
  15   4   5        5.12       22.11      8.71 o
  16   4   5        4.38        4.64      9.04 o
 -16   5   5        0.38        2.37      8.58 o
 -15   5   5       24.85       17.01      7.85 o
 -14   5   5      195.17      224.61      9.80 o
 -13   5   5      131.32      125.55      7.80 o
 -12   5   5      190.65      159.99      7.70 o
 -11   5   5       97.48       96.39      6.55 o
 -10   5   5      412.88      385.64      9.79 o
  -9   5   5       17.80       23.42      3.92 o
  -8   5   5      123.46      132.28      5.14 o
  -7   5   5       11.47       15.35      3.44 o
  -6   5   5      390.01      414.87      6.44 o
  -5   5   5      842.71      778.54      9.07 o
  -4   5   5     5029.07     5400.43     43.22 o
  -3   5   5      588.87      605.54      7.74 o
  -2   5   5        6.18        7.29      3.74 o
  -1   5   5      624.06      732.42      8.33 o
   0   5   5       73.20       77.12      4.37 o
   1   5   5      707.91      778.93      8.67 o
   2   5   5      428.17      431.69      6.69 o
   3   5   5     2757.27     2928.56     26.86 o
   4   5   5      549.39      577.09      8.06 o
   5   5   5        4.28        6.32      3.20 o
   6   5   5        5.01       -0.66      3.81 o
   7   5   5      236.17      250.97      6.36 o
   8   5   5      417.07      395.94      7.80 o
   9   5   5      633.09      646.51     11.80 o
  10   5   5       87.77      103.03      6.87 o
  11   5   5        0.04       -5.59      5.59 o
  12   5   5        4.47        8.98      6.61 o
  13   5   5        2.89       11.00      7.29 o
  14   5   5       81.22       89.01     10.11 o
  15   5   5       31.59       40.37     13.70 o
  16   5   5        2.73       -6.05      9.81 o
 -16   6   5        1.19        3.44      8.81 o
 -15   6   5        0.04        0.66      7.41 o
 -14   6   5        8.39       10.27      7.11 o
 -13   6   5       52.61       40.61      7.69 o
 -12   6   5        0.02       -0.19      5.19 o
 -11   6   5       46.32       52.25      5.77 o
 -10   6   5      581.69      570.18     11.47 o
  -9   6   5      279.75      309.51      7.50 o
  -8   6   5        2.00        4.32      3.32 o
  -7   6   5      109.30       99.80      3.71 o
  -6   6   5       74.98       61.41      3.13 o
  -5   6   5      183.69      180.28      4.94 o
  -4   6   5       15.33        6.17      3.02 o
  -3   6   5      129.54      189.09      5.22 o
  -2   6   5      431.20      428.79      8.14 o
  -1   6   5      583.73      556.52      7.78 o
   0   6   5      504.93      356.66      7.87 o
   1   6   5     2625.25     2736.82     23.78 o
   2   6   5        4.59        9.08      2.60 o
   3   6   5      562.62      609.81      9.62 o
   4   6   5     1288.56     1202.72     15.15 o
   5   6   5      740.80      744.67     10.91 o
   6   6   5      363.88      360.20      9.16 o
   7   6   5      186.86      161.04     12.73 o
   8   6   5      604.60      574.89     10.79 o
   9   6   5       97.66      101.99      6.37 o
  10   6   5      424.75      432.47     11.71 o
  11   6   5       86.83       78.92      6.94 o
  12   6   5       13.20       14.81      7.63 o
  13   6   5      151.88      159.21     12.78 o
  14   6   5      138.12      130.50     12.20 o
  15   6   5       27.05       38.21     10.84 o
 -15   7   5        2.35       -5.75      7.01 o
 -14   7   5        1.14       -2.09      6.36 o
 -13   7   5       49.98       54.14      7.03 o
 -12   7   5       13.07        8.13      5.60 o
 -11   7   5       80.03      115.81      7.19 o
 -10   7   5      193.79      201.20      7.28 o
  -9   7   5       56.75       57.56      7.76 o
  -8   7   5      288.63      294.82      8.80 o
  -7   7   5      262.29      242.94      6.31 o
  -6   7   5      379.60      360.94      7.36 o
  -5   7   5      368.27      363.44      7.12 o
  -4   7   5      192.91      184.95      6.52 o
  -3   7   5        5.18        0.69      3.46 o
  -2   7   5       14.44        4.76      2.97 o
  -1   7   5     1341.39     1317.24     13.69 o
   0   7   5      260.21      269.45      6.36 o
   1   7   5     1319.31     1261.24     14.91 o
   2   7   5     1627.99     1701.10     17.59 o
   3   7   5      187.68      184.19      6.34 o
   4   7   5      706.17      687.63     10.93 o
   5   7   5       17.97       30.67      4.39 o
   6   7   5      161.94      165.62      5.57 o
   7   7   5      578.49      540.74     12.43 o
   8   7   5        1.92       -1.16     10.02 o
   9   7   5      498.93      441.01     14.83 o
  10   7   5       37.68       23.55      6.11 o
  11   7   5        6.24        2.78      6.85 o
  12   7   5        1.84        9.25      7.45 o
  13   7   5      434.68      432.93     16.26 o
  14   7   5       10.72       11.23      9.29 o
  15   7   5        0.39        0.61     12.12 o
 -15   8   5        1.44      -13.45     30.38 o
 -14   8   5        0.17       -4.04      7.31 o
 -13   8   5       34.13       34.06      7.00 o
 -12   8   5       32.22       24.75      6.22 o
 -11   8   5        3.70        7.81      5.24 o
 -10   8   5      217.77      238.15     10.09 o
  -9   8   5        8.60       -5.48      5.48 o
  -8   8   5       22.05       22.04      5.81 o
  -7   8   5       39.39       29.85      4.84 o
  -6   8   5     1658.04     1558.15     18.81 o
  -5   8   5      868.65      841.84     12.80 o
  -4   8   5      465.97      433.76      8.64 o
  -3   8   5       68.43       73.17      4.45 o
  -2   8   5       76.42       70.01      4.39 o
  -1   8   5      123.72      123.68      5.72 o
   0   8   5      350.31      344.27      7.79 o
   1   8   5     1754.89     1701.60     17.79 o
   2   8   5      295.01      270.19      7.41 o
   3   8   5      128.97      140.86      5.22 o
   4   8   5      648.91      613.08     10.40 o
   5   8   5       25.51       33.19      8.43 o
   6   8   5      278.24      300.30      9.20 o
   7   8   5       10.87        8.81      4.88 o
   8   8   5      130.38      118.38     13.70 o
   9   8   5        0.09        8.99     10.65 o
  10   8   5      242.34      255.01     17.36 o
  11   8   5      265.75      318.67     19.09 o
  12   8   5       35.39       49.60      8.04 o
  13   8   5       22.25       17.16     11.88 o
  14   8   5        4.41        6.32     12.54 o
 -14   9   5       73.35       97.11     10.73 o
 -13   9   5       24.18       21.01      7.33 o
 -12   9   5       30.28       37.28      6.63 o
 -11   9   5       25.02       30.25      6.97 o
 -10   9   5       30.71        7.17      8.25 o
  -9   9   5       31.87       43.05      7.03 o
  -8   9   5      226.44      234.09      8.28 o
  -7   9   5      237.24      221.14     10.90 o
  -6   9   5      280.27      292.41      9.39 o
  -5   9   5        4.75        0.46      5.18 o
  -4   9   5      188.85      186.81      7.94 o
  -3   9   5        8.94        4.52      5.65 o
  -2   9   5      119.35      101.63      6.68 o
  -1   9   5     1114.82     1139.71     16.29 o
   0   9   5      279.26      287.78      8.50 o
   1   9   5     1198.84     1136.84     16.23 o
   2   9   5      534.17      497.49     10.99 o
   3   9   5      474.53      499.36     10.98 o
   4   9   5      540.93      546.84     13.48 o
   5   9   5      112.74      129.04      9.15 o
   6   9   5      265.07      270.40      8.36 o
   7   9   5        1.71       -4.33      5.52 o
   8   9   5      687.90      628.07     18.15 o
   9   9   5       53.54       52.03     12.35 o
  10   9   5       50.98       59.01     13.41 o
  11   9   5       38.74       68.05     13.96 o
  12   9   5        8.50       15.45     12.97 o
  13   9   5        1.89       -9.03      9.03 o
 -13  10   5        8.56       15.05      8.83 o
 -12  10   5       18.68       25.57     14.29 o
 -11  10   5      114.52      116.54      9.31 o
 -10  10   5       35.50       40.80      7.21 o
  -9  10   5       15.56       18.46      6.36 o
  -8  10   5       35.23       31.80      6.82 o
  -7  10   5        1.97       -0.75      6.65 o
  -6  10   5      272.39      292.61     11.35 o
  -5  10   5        0.78        7.07      6.08 o
  -4  10   5      567.50      587.64     14.38 o
  -3  10   5      118.32      133.32      8.51 o
  -2  10   5       85.14      102.17      8.28 o
  -1  10   5      171.63      172.06      8.41 o
   0  10   5        5.92       -6.96      6.96 o
   1  10   5      403.09      404.68     11.22 o
   2  10   5      631.62      569.78     12.82 o
   3  10   5        8.13       -3.66      5.27 o
   4  10   5      107.98      111.94      6.99 o
   5  10   5       49.00       47.02      6.16 o
   6  10   5      171.75      173.59      7.93 o
   7  10   5        0.08       -2.02      5.19 o
   8  10   5       30.63       19.77      6.55 o
   9  10   5       77.82      124.21     15.30 o
  10  10   5        1.59       13.46     12.94 o
  11  10   5      330.63      382.34     30.12 o
  12  10   5       72.86       89.23     16.76 o
 -11  11   5       24.15       13.40      9.83 o
 -10  11   5       37.14       32.20      8.50 o
  -9  11   5       88.47       92.72     10.39 o
  -8  11   5        2.75        4.33      7.37 o
  -7  11   5      233.32      262.85     12.34 o
  -6  11   5        9.02       27.45      7.33 o
  -5  11   5      151.66      173.89     10.09 o
  -4  11   5      247.04      243.39     10.56 o
  -3  11   5      199.09      231.87     10.35 o
  -2  11   5        4.63       -0.69      7.21 o
  -1  11   5      281.12      260.55     10.66 o
   0  11   5        4.95       -1.02      6.49 o
   1  11   5       55.29       36.32      7.09 o
   2  11   5       26.23       12.79      6.20 o
   3  11   5       19.89       10.80      6.02 o
   4  11   5        5.54        8.00      5.80 o
   5  11   5        0.31       -5.34      5.62 o
   6  11   5       29.02       31.64      6.98 o
   7  11   5        0.56        7.54      6.65 o
   8  11   5        0.04       -1.31      6.50 o
   9  11   5       14.44       14.95      9.36 o
  10  11   5       45.99       64.46     16.87 o
  11  11   5        7.24       19.86     17.21 o
 -10  12   5       11.21       -3.93     11.79 o
  -9  12   5        5.38        3.13      8.68 o
  -8  12   5       75.37       84.05     12.07 o
  -7  12   5      136.12      167.94     11.73 o
  -6  12   5        9.30       14.60      8.59 o
  -5  12   5      110.53      114.06     10.06 o
  -4  12   5      269.28      281.01     13.18 o
  -3  12   5      117.37      108.49      9.78 o
  -2  12   5       27.31       19.34      7.96 o
  -1  12   5       81.84       93.66      9.59 o
   0  12   5        0.77       -3.82      6.83 o
   1  12   5       62.97       77.01      9.25 o
   2  12   5       74.99       93.06      8.92 o
   3  12   5        2.07       -8.06      8.06 o
   4  12   5       12.38       -5.42      6.61 o
   5  12   5        0.53       -1.64      6.66 o
   6  12   5       44.21       49.14      9.66 o
   7  12   5        0.00        3.76      7.29 o
   8  12   5       74.07       79.92     15.40 o
   9  12   5       22.42       36.08     11.64 o
  10  12   5        8.56       10.60     18.79 o
  -8  13   5       10.15        1.44     10.28 o
  -7  13   5       17.32       37.90     11.31 o
  -6  13   5       66.20       70.45     11.68 o
  -5  13   5       27.55       22.52      9.43 o
  -4  13   5        1.61       16.53      9.07 o
  -3  13   5       21.85        9.71      9.27 o
  -2  13   5       27.83       21.01      8.74 o
  -1  13   5       36.86       20.85      9.04 o
   0  13   5        4.28        4.48      8.42 o
   1  13   5        0.04        7.94      8.44 o
   2  13   5       12.05       17.12      7.60 o
   3  13   5       61.12       78.03      9.32 o
   4  13   5        0.59        8.97      7.72 o
   5  13   5       10.01       25.17     11.51 o
   6  13   5       96.39      103.70     10.87 o
   7  13   5       28.75       25.74      9.93 o
   8  13   5       98.44       92.41     10.25 o
  -5  14   5        9.34       24.40     11.47 o
  -4  14   5      145.59      163.78     14.42 o
  -3  14   5        0.03        8.48     10.14 o
  -2  14   5       97.79      101.96     12.71 o
  -1  14   5        0.59       15.52      9.32 o
   0  14   5        1.89       16.15      9.08 o
   1  14   5       76.96       71.94     10.75 o
   2  14   5       11.53       -3.10      9.81 o
   3  14   5       13.01       23.08      8.98 o
   4  14   5        3.24       -5.20      9.36 o
   5  14   5        0.56        0.17      9.51 o
 -16   0   6       21.50       34.45     15.06 o
 -14   0   6        0.03       -8.94      9.31 o
 -12   0   6       48.91       17.81      7.10 o
 -10   0   6      843.98      849.57     17.62 o
  -8   0   6     1446.91     1390.71     20.39 o
  -6   0   6     7423.65     7863.97     75.23 o
  -4   0   6    31519.98    32438.59    254.65 o
  -2   0   6    13726.09    14101.52    116.15 o
   0   0   6     5325.60     5304.50     56.87 o
   2   0   6    20677.31    21004.77    202.04 o
   4   0   6    19640.75    19564.55    202.24 o
   6   0   6     2166.22     2187.53     30.08 o
   8   0   6     1280.39     1337.75     24.37 o
  10   0   6      883.37      801.07     20.73 o
  12   0   6      312.26      309.58     14.12 o
  14   0   6      457.23      501.33     38.15 o
  16   0   6       13.04       29.21     14.88 o
 -17   1   6        0.87        0.71     10.00 o
 -16   1   6       11.02       18.06      9.68 o
 -15   1   6      120.55      125.26     10.48 o
 -14   1   6       88.03       68.91      7.58 o
 -13   1   6      172.75      187.27      8.41 o
 -12   1   6       64.87       56.16      6.11 o
 -11   1   6      739.42      661.54     11.55 o
 -10   1   6      129.80      131.06      5.49 o
  -9   1   6      346.28      312.95      7.76 o
  -8   1   6      350.35      329.10      6.01 o
  -7   1   6     1626.88     1693.42     15.12 o
  -6   1   6     4636.61     4840.77     36.03 o
  -5   1   6       62.55       34.69      2.60 o
  -4   1   6     4118.95     4006.61     25.37 o
  -3   1   6     6387.83     6370.06     38.60 o
  -2   1   6     3252.64     3161.88     22.17 o
  -1   1   6     6240.77     6118.44     46.12 o
   0   1   6     3289.31     3533.27     24.24 o
   1   1   6    60387.70    60858.74    409.49 o
   2   1   6    17646.77    17564.63    119.79 o
   3   1   6      150.38      142.11      4.45 o
   4   1   6      207.49      195.81      5.01 o
   5   1   6     1508.48     1547.60     15.25 o
   6   1   6     1592.51     1550.80     15.51 o
   7   1   6      281.25      315.79      6.44 o
   8   1   6        0.11       -3.06      3.06 o
   9   1   6      123.80      109.92      5.76 o
  10   1   6      292.37      306.91      9.96 o
  11   1   6      256.32      277.58      8.96 o
  12   1   6      234.53      221.54      9.67 o
  13   1   6      204.77      232.30     11.97 o
  14   1   6      240.78      276.76     13.16 o
  15   1   6      179.84      208.75     15.88 o
  16   1   6        8.99       -3.24      9.79 o
  17   1   6        7.89        7.75     11.48 o
 -17   2   6        0.16        9.23     10.41 o
 -16   2   6      149.03      172.94     12.12 o
 -15   2   6       95.03       71.48      8.60 o
 -14   2   6        7.05       11.89      6.73 o
 -13   2   6      239.58      215.75     10.71 o
 -12   2   6        2.58       -5.07      5.07 o
 -11   2   6       63.19       44.71      5.09 o
 -10   2   6      185.25      172.66      5.74 o
  -9   2   6      358.66      394.72      7.20 o
  -8   2   6      447.49      406.30      6.81 o
  -7   2   6      472.68      506.58      7.15 o
  -6   2   6      735.48      779.21      8.53 o
  -5   2   6     1930.03     1928.67     14.34 o
  -4   2   6      765.23      783.58      7.67 o
  -3   2   6       27.90       38.82      1.84 o
  -2   2   6       22.08        8.29      1.39 o
  -1   2   6      238.74      265.26      7.27 o
   0   2   6     8360.57     8035.57     53.01 o
   1   2   6     5235.10     5027.91     35.91 o
   2   2   6    10071.53    10214.92     70.83 o
   3   2   6     2000.79     2095.79     17.61 o
   4   2   6      916.81      895.93      9.34 o
   5   2   6     9183.70     9311.71     72.66 o
   6   2   6     7671.85     7891.17     65.31 o
   7   2   6        1.86        7.80      3.19 o
   8   2   6       42.68       39.03      3.93 o
   9   2   6       61.00       77.00      4.77 o
  10   2   6        2.04        2.12      4.31 o
  11   2   6      104.99      105.95      7.77 o
  12   2   6       55.55       45.62      7.25 o
  13   2   6      291.89      278.61     11.76 o
  14   2   6        1.10        5.63      7.98 o
  15   2   6       26.39       19.64      8.78 o
  16   2   6        2.98       -8.43      9.33 o
  17   2   6        8.31      -10.58     10.58 o
 -17   3   6       96.22      135.77     12.18 o
 -16   3   6       38.26       34.73      8.80 o
 -15   3   6       57.38       71.72     10.04 o
 -14   3   6      114.40      123.18      9.78 o
 -13   3   6      306.57      287.68     10.16 o
 -12   3   6       14.81       -5.47      5.47 o
 -11   3   6      785.92      786.78     14.14 o
 -10   3   6      363.06      336.09      7.62 o
  -9   3   6      184.19      153.23      4.96 o
  -8   3   6       29.33       47.85      3.32 o
  -7   3   6      227.79      298.46      5.96 o
  -6   3   6      107.30      135.33      3.78 o
  -5   3   6     4592.69     4663.91     35.85 o
  -4   3   6     2206.92     2154.03     17.06 o
  -3   3   6       10.03       16.71      1.91 o
  -2   3   6     2161.24     2174.40     16.89 o
  -1   3   6     1070.06     1130.57      9.69 o
   0   3   6     5253.55     5191.19     34.52 o
   1   3   6     1084.17     1085.02     10.83 o
   2   3   6       15.76       10.16      1.78 o
   3   3   6     4291.32     4732.07     39.83 o
   4   3   6      340.11      323.80      5.41 o
   5   3   6        2.78        1.43      1.85 o
   6   3   6      520.68      474.54      7.34 o
   7   3   6      187.48      222.73      5.57 o
   8   3   6      761.44      778.38     10.85 o
   9   3   6       35.25       48.79      4.74 o
  10   3   6      171.87      171.46      8.17 o
  11   3   6       41.81       53.41      7.00 o
  12   3   6      161.98      162.77     10.29 o
  13   3   6      108.53       81.01      8.56 o
  14   3   6        0.21        7.08      7.77 o
  15   3   6        0.01       -8.18      8.18 o
  16   3   6       14.09       17.96      9.58 o
 -17   4   6       18.89       19.57      9.72 o
 -16   4   6      130.88      171.56     11.05 o
 -15   4   6       20.70       14.43      7.54 o
 -14   4   6        2.45        2.73      7.68 o
 -13   4   6        3.69       -6.84      6.84 o
 -12   4   6       87.40       69.26      6.56 o
 -11   4   6        3.30        3.27      5.23 o
 -10   4   6       22.51       30.02      6.45 o
  -9   4   6       30.98       26.72      4.12 o
  -8   4   6       12.32       11.61      3.24 o
  -7   4   6      202.10      165.85      4.47 o
  -6   4   6      105.00       85.65      6.67 o
  -5   4   6     2364.01     2459.53     20.60 o
  -4   4   6     2479.33     2496.36     19.71 o
  -3   4   6       27.21       39.22      3.04 o
  -2   4   6        1.97        5.46      2.01 o
  -1   4   6      330.91      372.09      5.56 o
   0   4   6      750.03      650.16      7.40 o
   1   4   6    11502.89    11497.27     80.14 o
   2   4   6     1670.88     1851.55     16.97 o
   3   4   6     4632.82     4765.94     40.41 o
   4   4   6      421.42      382.18      6.47 o
   5   4   6      166.16      119.76      6.45 o
   6   4   6     1217.43     1258.77     14.02 o
   7   4   6      147.60      175.87      5.30 o
   8   4   6       14.32       17.68      3.86 o
   9   4   6      296.00      311.91      8.34 o
  10   4   6       29.80       21.70      5.69 o
  11   4   6       53.32       48.52      7.00 o
  12   4   6        2.31       -0.11      6.77 o
  13   4   6       68.89       63.12      8.58 o
  14   4   6        3.05       -0.54      7.52 o
  15   4   6       12.75       27.93      9.15 o
  16   4   6       19.09       22.48      9.69 o
 -16   5   6       14.99       21.20      9.02 o
 -15   5   6        0.01       -6.61      6.61 o
 -14   5   6       29.27       50.18      8.32 o
 -13   5   6       28.81       30.29      6.28 o
 -12   5   6        0.53        4.56      5.34 o
 -11   5   6      140.37      159.21      7.68 o
 -10   5   6        0.25       -2.08      5.28 o
  -9   5   6     1804.60     1845.58     21.94 o
  -8   5   6      422.61      402.28      7.21 o
  -7   5   6       32.32       31.57      4.61 o
  -6   5   6      478.00      446.63      7.13 o
  -5   5   6     2828.44     2740.79     23.52 o
  -4   5   6     1533.55     1593.15     14.30 o
  -3   5   6     1393.50     1413.49     14.84 o
  -2   5   6      865.17      846.39      9.45 o
  -1   5   6    10244.89    10987.67     80.42 o
   0   5   6      464.77      464.51      6.98 o
   1   5   6       43.15       52.89      2.96 o
   2   5   6      253.20      240.62      5.29 o
   3   5   6       76.41      118.53      3.47 o
   4   5   6       85.04       85.58      5.15 o
   5   5   6     1070.13     1123.28     13.22 o
   6   5   6       90.59      115.09      4.17 o
   7   5   6      101.32      114.75      4.29 o
   8   5   6       81.87       78.87      5.50 o
   9   5   6        0.01       -4.63      4.87 o
  10   5   6       54.86       49.74      6.67 o
  11   5   6       28.55       23.31      6.30 o
  12   5   6        7.95       -6.29      6.29 o
  13   5   6        1.99       -5.51      7.09 o
  14   5   6        1.42       -5.07      7.73 o
  15   5   6        6.05       13.47      9.95 o
  16   5   6       12.48       16.58     11.57 o
 -16   6   6       38.73       35.02      8.74 o
 -15   6   6        1.46       -6.91      6.91 o
 -14   6   6        8.36       -3.18      7.39 o
 -13   6   6       22.59       14.24      5.93 o
 -12   6   6       76.06       78.25      6.63 o
 -11   6   6      802.90      704.11     12.95 o
 -10   6   6       96.73      100.20      5.92 o
  -9   6   6      541.98      460.47     10.07 o
  -8   6   6      594.37      582.71      9.21 o
  -7   6   6      777.62      791.63     10.34 o
  -6   6   6      556.73      568.57      8.22 o
  -5   6   6      520.93      563.47      8.86 o
  -4   6   6      659.83      676.21      8.61 o
  -3   6   6     1540.77     1581.50     16.60 o
  -2   6   6       57.35       54.56      3.50 o
  -1   6   6      338.72      308.12      5.90 o
   0   6   6      464.26      392.12      6.37 o
   1   6   6        0.08        5.85      3.79 o
   2   6   6     2007.16     2078.91     20.11 o
   3   6   6      796.35      680.84      8.37 o
   4   6   6     1625.43     1614.69     17.74 o
   5   6   6       18.61       26.55      3.14 o
   6   6   6      206.00      235.05      5.66 o
   7   6   6     2028.47     1991.99     23.97 o
   8   6   6       57.92       64.17      5.29 o
   9   6   6       15.73        7.37      6.71 o
  10   6   6       58.67       57.75      6.31 o
  11   6   6        0.11       -5.73      5.73 o
  12   6   6       13.09        8.36      6.47 o
  13   6   6        0.02       -8.65      8.65 o
  14   6   6        8.23       14.94      9.67 o
  15   6   6        0.21       -3.41     10.81 o
 -15   7   6       11.27       24.14      8.07 o
 -14   7   6       60.72       66.68     10.96 o
 -13   7   6        4.29       -5.05      6.72 o
 -12   7   6       25.33       40.17      6.81 o
 -11   7   6      221.91      228.31      8.42 o
 -10   7   6      725.20      753.53     13.52 o
  -9   7   6      447.66      452.59     13.10 o
  -8   7   6        0.18       -3.26      3.88 o
  -7   7   6       38.35       35.80      4.40 o
  -6   7   6       29.38       35.39      3.90 o
  -5   7   6      174.71      176.60      5.46 o
  -4   7   6      399.89      389.84      7.80 o
  -3   7   6      295.06      306.33      7.00 o
  -2   7   6      352.11      345.44      8.90 o
  -1   7   6       43.09       44.35      3.68 o
   0   7   6      220.56      225.51      5.88 o
   1   7   6     1411.80     1361.84     14.59 o
   2   7   6        1.01        1.46      2.96 o
   3   7   6      732.42      759.24     10.38 o
   4   7   6      702.74      693.59     10.64 o
   5   7   6      244.19      238.60      6.24 o
   6   7   6       77.24       56.15      3.99 o
   7   7   6      199.87      206.53      7.75 o
   8   7   6      850.18      854.73     19.05 o
   9   7   6      851.68      798.23     14.66 o
  10   7   6        3.15       -5.86      5.86 o
  11   7   6        1.32        6.44      8.26 o
  12   7   6       60.26       74.72      9.03 o
  13   7   6        4.88       18.91      9.09 o
  14   7   6        3.52        8.69      9.50 o
  15   7   6        1.09        0.06     13.17 o
 -14   8   6       26.27       34.57      8.46 o
 -13   8   6        0.23       -1.64      8.05 o
 -12   8   6       30.85       47.72      6.83 o
 -11   8   6      125.42      120.71      7.56 o
 -10   8   6      279.59      264.07      9.80 o
  -9   8   6      101.48      108.02      6.44 o
  -8   8   6       80.09       60.24      5.55 o
  -7   8   6       33.37       44.75      5.37 o
  -6   8   6      532.73      592.97     11.58 o
  -5   8   6        6.31        1.04      4.56 o
  -4   8   6     1175.07     1097.55     14.18 o
  -3   8   6        2.03        2.24      3.00 o
  -2   8   6      496.37      511.27      8.87 o
  -1   8   6      354.21      344.69      8.41 o
   0   8   6      114.16      112.53      5.64 o
   1   8   6      495.39      500.50     10.41 o
   2   8   6       19.76       17.84      3.31 o
   3   8   6      477.53      501.41      8.81 o
   4   8   6        1.86       13.47      3.98 o
   5   8   6     1425.65     1395.90     18.43 o
   6   8   6      563.34      570.82     12.35 o
   7   8   6     1537.35     1526.98     22.14 o
   8   8   6      348.33      358.00     10.91 o
   9   8   6        3.49       -0.65      8.26 o
  10   8   6        1.65       -0.82      8.24 o
  11   8   6       17.14       25.22      6.95 o
  12   8   6       17.23        8.15      9.55 o
  13   8   6        4.38       16.70      9.98 o
  14   8   6        0.02       -8.81      8.81 o
 -14   9   6       47.94       37.33     14.13 o
 -13   9   6        0.20       -1.86      6.49 o
 -12   9   6       12.27       20.22      7.75 o
 -11   9   6       53.90       35.72      9.60 o
 -10   9   6       74.41       37.85      7.75 o
  -9   9   6        0.09        0.41      6.64 o
  -8   9   6       74.10       77.69      6.16 o
  -7   9   6       11.98        8.72      5.13 o
  -6   9   6      218.37      206.45      8.44 o
  -5   9   6       41.08       29.29      5.95 o
  -4   9   6      168.97      169.75      7.84 o
  -3   9   6       41.72       24.62      5.22 o
  -2   9   6      222.07      212.56      7.47 o
  -1   9   6      691.87      658.35     12.29 o
   0   9   6     2858.92     2766.38     30.21 o
   1   9   6        4.91       12.93      4.93 o
   2   9   6     1106.74     1085.96     16.34 o
   3   9   6      301.99      307.81      9.22 o
   4   9   6     1399.31     1426.55     19.89 o
   5   9   6      701.08      697.74     12.85 o
   6   9   6      174.25      183.92     13.22 o
   7   9   6       36.22       50.83      6.60 o
   8   9   6      157.97      159.01      9.04 o
   9   9   6       49.37       46.77      9.05 o
  10   9   6       29.29       23.49      8.91 o
  11   9   6       52.29       43.88      9.93 o
  12   9   6       16.71       17.43     13.18 o
  13   9   6        1.66        4.78      9.53 o
 -13  10   6       10.70       11.42      9.73 o
 -12  10   6       20.23       12.78      9.08 o
 -11  10   6       16.35        6.36      7.23 o
 -10  10   6       63.31       64.54      9.15 o
  -9  10   6       27.23       19.24      7.01 o
  -8  10   6       48.24       63.52      7.52 o
  -7  10   6        0.64       13.43      6.91 o
  -6  10   6       27.37       40.78      6.83 o
  -5  10   6        3.92       12.82      6.43 o
  -4  10   6      661.94      615.25     15.87 o
  -3  10   6     1358.76     1315.62     21.65 o
  -2  10   6       14.02       19.24      6.13 o
  -1  10   6       24.29       17.32      6.12 o
   0  10   6        6.19       -7.35      7.35 o
   1  10   6       14.83        3.42      5.69 o
   2  10   6        1.98        0.98      5.73 o
   3  10   6      103.04       96.41      6.96 o
   4  10   6      241.77      224.32      8.58 o
   5  10   6      388.99      409.39     11.85 o
   6  10   6       54.43       61.08      7.12 o
   7  10   6        5.84       15.52      5.77 o
   8  10   6        0.44        7.64      6.43 o
   9  10   6       52.95       48.50      8.94 o
  10  10   6        6.30        7.57      7.18 o
  11  10   6       10.10       20.13     13.28 o
  12  10   6       20.05       15.99     14.16 o
 -11  11   6        0.04        5.08     10.23 o
 -10  11   6        5.41       10.64      8.02 o
  -9  11   6       15.04       15.14      8.12 o
  -8  11   6       61.71       63.11      9.86 o
  -7  11   6       50.85       60.36      8.96 o
  -6  11   6      158.07      153.93     16.86 o
  -5  11   6      225.75      261.74     11.36 o
  -4  11   6      697.05      679.77     16.20 o
  -3  11   6       42.28       59.46      7.81 o
  -2  11   6      158.57      142.76      9.95 o
  -1  11   6      173.03      161.09      9.91 o
   0  11   6      211.97      188.12      9.68 o
   1  11   6       10.70        0.22      6.37 o
   2  11   6        7.24       -4.53      5.82 o
   3  11   6       37.14       24.87      6.15 o
   4  11   6      106.48       97.94      8.53 o
   5  11   6        6.50        7.56      5.90 o
   6  11   6       93.32      109.97      8.87 o
   7  11   6       44.00       43.84      7.58 o
   8  11   6       17.36       29.00      7.06 o
   9  11   6       15.44        6.28      8.72 o
  10  11   6        1.60        0.45      8.80 o
  11  11   6        0.00        3.40     15.43 o
 -10  12   6        6.00        0.78     10.57 o
  -9  12   6        0.22       12.67      9.86 o
  -8  12   6        0.80       -2.31      8.73 o
  -7  12   6        2.95       -8.32      8.32 o
  -6  12   6       38.99       44.49      9.86 o
  -5  12   6        9.33       12.18      8.18 o
  -4  12   6       89.87       89.75      9.69 o
  -3  12   6       29.15       28.65      8.24 o
  -2  12   6       38.17       48.50      8.49 o
  -1  12   6       10.04        3.40      7.83 o
   0  12   6        1.97       -1.67      6.97 o
   1  12   6      205.64      223.99     10.81 o
   2  12   6        9.89       -2.41      6.67 o
   3  12   6        1.97       -6.75      6.75 o
   4  12   6        1.32       -5.33      6.60 o
   5  12   6      167.88      165.60      9.97 o
   6  12   6       96.26       90.29      9.27 o
   7  12   6       17.15       23.94      8.97 o
   8  12   6        4.09       -2.84     10.54 o
   9  12   6       27.75       50.88      9.24 o
  -8  13   6       28.33       24.11     11.10 o
  -7  13   6       51.17       55.05     11.91 o
  -6  13   6      186.88      178.60     15.04 o
  -5  13   6       19.74       26.49      9.22 o
  -4  13   6        7.23        9.44      9.01 o
  -3  13   6      111.87      127.39     13.54 o
  -2  13   6       12.74        5.82      8.38 o
  -1  13   6        2.02       -5.22      8.30 o
   0  13   6      145.61      128.88     11.16 o
   1  13   6       33.76       33.12      9.10 o
   2  13   6        3.07        0.72      7.50 o
   3  13   6        0.44       -5.25      7.66 o
   4  13   6        3.94        4.60      9.12 o
   5  13   6       24.16       16.60     11.04 o
   6  13   6       51.06       60.97     12.56 o
   7  13   6       35.99       34.22      9.77 o
  -5  14   6       42.70       72.18     14.25 o
  -4  14   6       37.62       38.93     10.66 o
  -3  14   6        0.41       -4.67     10.17 o
  -2  14   6        2.08        0.51      9.94 o
  -1  14   6       25.89       37.40     10.14 o
   0  14   6       32.67       24.13      9.52 o
   1  14   6      110.31      135.90     12.85 o
   2  14   6        0.87       -2.63      9.94 o
   3  14   6        5.01        1.60      8.83 o
   4  14   6       15.57       11.91      9.93 o
   5  14   6        9.61      -12.60     13.86 o
 -17   0   7        1.08       -5.97     13.90 o
 -15   0   7        3.72        5.83     13.61 o
 -13   0   7       40.62       45.68      9.04 o
 -11   0   7       72.64       74.14      7.56 o
  -9   0   7     2165.99     2037.84     27.91 o
  -7   0   7     2726.34     2972.44     33.95 o
  -5   0   7     2801.95     2867.49     28.46 o
  -3   0   7     3542.93     3270.91     31.01 o
  -1   0   7      825.04      866.09     11.31 o
   1   0   7    14288.96    14792.91    143.49 o
   3   0   7      364.06      377.04      9.37 o
   5   0   7     2890.08     2651.61     34.82 o
   7   0   7    10515.04    10799.06    124.90 o
   9   0   7       74.78       78.18      7.76 o
  11   0   7      435.84      434.41     15.63 o
  13   0   7       65.08       94.12     13.93 o
  15   0   7       40.63       65.01     15.93 o
  17   0   7        0.93      -16.65     16.65 o
 -17   1   7        6.43       17.11     10.45 o
 -16   1   7       30.96       30.11      9.11 o
 -15   1   7        8.13       21.56      8.29 o
 -14   1   7       39.91       48.00      8.25 o
 -13   1   7      107.98      126.65      7.67 o
 -12   1   7     1397.22     1348.73     23.04 o
 -11   1   7      261.71      260.56      7.73 o
 -10   1   7     1220.07     1250.47     15.23 o
  -9   1   7      947.65      965.67     11.81 o
  -8   1   7       20.09       15.85      2.93 o
  -7   1   7      309.48      244.15      6.40 o
  -6   1   7      763.97      731.22      8.19 o
  -5   1   7     2232.81     2408.86     17.41 o
  -4   1   7     6728.34     6349.90     40.85 o
  -3   1   7        5.37        0.00      1.30 o
  -2   1   7     5076.52     4806.60     34.76 o
  -1   1   7      120.09       95.96      3.04 o
   0   1   7    10114.96    10145.80     70.35 o
   1   1   7    20188.68    20583.46    144.97 o
   2   1   7      489.80      534.61      7.38 o
   3   1   7     3722.38     3872.31     28.73 o
   4   1   7       76.54      108.73      3.65 o
   5   1   7      443.71      434.09      7.93 o
   6   1   7     2817.59     2760.14     23.91 o
   7   1   7        7.35        5.94      2.96 o
   8   1   7     2628.04     2755.88     25.78 o
   9   1   7       89.47       63.31      5.01 o
  10   1   7      106.48       88.91      5.62 o
  11   1   7      621.24      659.10     13.23 o
  12   1   7      281.06      307.01     10.67 o
  13   1   7      266.64      278.39     13.90 o
  14   1   7       23.65       34.62      8.87 o
  15   1   7        0.00       19.96      9.62 o
  16   1   7        0.25       -4.29     10.23 o
  17   1   7       15.16        1.49     11.12 o
 -17   2   7       61.27       81.75     11.16 o
 -16   2   7        9.33        7.01      8.48 o
 -15   2   7       11.23       15.16      7.44 o
 -14   2   7       26.80       34.73      8.20 o
 -13   2   7       53.57       31.73      6.39 o
 -12   2   7       59.12       55.89      6.36 o
 -11   2   7      100.76       91.89      5.55 o
 -10   2   7      524.43      458.26      8.62 o
  -9   2   7      169.96      190.70      5.36 o
  -8   2   7      176.63      183.98      4.83 o
  -7   2   7       19.96        6.45      2.52 o
  -6   2   7      514.90      595.06      6.84 o
  -5   2   7     1133.66     1065.16      9.32 o
  -4   2   7      122.07      160.09      4.19 o
  -3   2   7      990.73      884.90      9.08 o
  -2   2   7     6313.11     6248.46     42.31 o
  -1   2   7     1387.78     1540.55     11.72 o
   0   2   7    19683.19    20040.32    132.53 o
   1   2   7     4898.99     4854.62     35.07 o
   2   2   7     8489.01     8779.07     63.47 o
   3   2   7      441.62      459.55      6.02 o
   4   2   7     2313.51     2435.77     19.91 o
   5   2   7      401.40      335.23      6.39 o
   6   2   7      220.92      149.99      4.79 o
   7   2   7      122.88      104.27      4.51 o
   8   2   7       16.70       26.01      3.88 o
   9   2   7       22.05       18.03      4.06 o
  10   2   7      128.50      131.31      6.49 o
  11   2   7      393.55      404.70     13.03 o
  12   2   7       30.69       22.74      8.83 o
  13   2   7       13.87        4.55      6.76 o
  14   2   7       50.47       75.82      9.77 o
  15   2   7       18.91       14.52     15.94 o
  16   2   7        2.08        0.41     10.06 o
 -17   3   7        1.27       16.84      9.81 o
 -16   3   7       27.20       61.37      9.12 o
 -15   3   7        5.90        6.14      7.25 o
 -14   3   7       12.49       21.64      6.61 o
 -13   3   7      411.77      416.74     13.91 o
 -12   3   7       35.83       11.57      5.72 o
 -11   3   7       98.07       85.63      6.24 o
 -10   3   7     1199.05     1097.46     16.81 o
  -9   3   7      728.32      733.24     10.25 o
  -8   3   7      177.10      193.49      5.23 o
  -7   3   7     1796.11     1888.51     17.47 o
  -6   3   7     1120.63     1340.34     14.65 o
  -5   3   7      535.62      527.83      8.40 o
  -4   3   7      353.53      421.42      6.93 o
  -3   3   7      104.57       87.46      2.68 o
  -2   3   7     8891.65     8758.45     58.62 o
  -1   3   7       69.07       74.92      3.66 o
   0   3   7       33.86       24.10      2.23 o
   1   3   7     9845.37    10493.17     75.76 o
   2   3   7      942.80      862.76      9.67 o
   3   3   7     1414.19     1511.36     14.43 o
   4   3   7        0.94       10.16      1.91 o
   5   3   7        0.09        2.64      1.79 o
   6   3   7     2366.27     2337.69     23.79 o
   7   3   7     2388.96     2495.72     24.22 o
   8   3   7       23.60       10.19      3.47 o
   9   3   7       55.46       42.20      4.11 o
  10   3   7        8.64        7.92      6.37 o
  11   3   7      139.03      129.86      8.28 o
  12   3   7        0.06       -6.97      6.97 o
  13   3   7        0.04       -6.82      6.82 o
  14   3   7       75.51       62.43      9.28 o
  15   3   7       23.83       36.82      9.40 o
  16   3   7       79.63       82.42     13.66 o
 -17   4   7       79.40       76.39     15.32 o
 -16   4   7        5.40       18.57      8.28 o
 -15   4   7       62.25       79.34      8.57 o
 -14   4   7       13.15       17.81      6.57 o
 -13   4   7      102.45      117.63     10.70 o
 -12   4   7       44.53       43.60      6.10 o
 -11   4   7       22.75       28.49      5.79 o
 -10   4   7      565.69      541.55     11.27 o
  -9   4   7        3.22        3.85      3.66 o
  -8   4   7      372.08      318.29      6.40 o
  -7   4   7      824.28      828.16     10.04 o
  -6   4   7      112.93      129.83      4.24 o
  -5   4   7       59.68       77.35      4.05 o
  -4   4   7       42.78       41.23      3.02 o
  -3   4   7     6293.74     6360.27     49.69 o
  -2   4   7     1166.68     1117.97     10.78 o
  -1   4   7      141.18      173.65      3.90 o
   0   4   7     1241.31     1208.26     10.98 o
   1   4   7      186.18      176.90      4.74 o
   2   4   7      599.77      743.42      9.40 o
   3   4   7      334.15      333.26      8.42 o
   4   4   7      964.01      902.29      9.93 o
   5   4   7      919.18     1025.68     13.06 o
   6   4   7       46.33       49.52      3.53 o
   7   4   7      916.28      855.18     12.05 o
   8   4   7      197.25      193.42      6.15 o
   9   4   7      236.26      211.02      8.26 o
  10   4   7      207.57      228.31      9.09 o
  11   4   7      715.59      683.28     15.58 o
  12   4   7       11.55       10.78      7.25 o
  13   4   7        0.71       -7.44      7.44 o
  14   4   7      135.44      153.04     13.09 o
  15   4   7       53.45       87.36     10.63 o
  16   4   7       10.61       13.56      9.58 o
 -16   5   7        5.92       26.32      8.47 o
 -15   5   7        1.03       -6.99      6.99 o
 -14   5   7       27.16       19.28      6.81 o
 -13   5   7        5.32       -1.58      5.81 o
 -12   5   7       90.72      105.69      7.00 o
 -11   5   7      737.88      754.95     16.63 o
 -10   5   7      373.06      354.01      9.39 o
  -9   5   7        5.94       15.00      4.36 o
  -8   5   7       51.76       41.60      4.02 o
  -7   5   7      293.08      320.77      6.78 o
  -6   5   7      150.46      205.47      5.17 o
  -5   5   7      158.33      145.78      4.11 o
  -4   5   7     2329.99     2479.17     23.19 o
  -3   5   7     6457.36     6331.78     50.01 o
  -2   5   7    12427.44    12578.79     91.55 o
  -1   5   7      697.87      689.53      8.84 o
   0   5   7       53.97      100.47      3.66 o
   1   5   7     6776.70     7056.54     52.69 o
   2   5   7     8785.49     9096.39     74.52 o
   3   5   7       48.07       43.16      3.12 o
   4   5   7      317.29      320.28      6.47 o
   5   5   7      357.73      360.56      6.93 o
   6   5   7       55.44       40.49      3.54 o
   7   5   7      178.67      192.59      5.69 o
   8   5   7       27.33       32.73      4.24 o
   9   5   7      155.14      167.41      7.71 o
  10   5   7      487.50      470.91     12.47 o
  11   5   7       36.30       47.70      6.98 o
  12   5   7       41.46       49.77      7.87 o
  13   5   7      168.44      169.24     10.68 o
  14   5   7      163.43      175.64     11.64 o
  15   5   7        3.49        3.31      9.97 o
  16   5   7        5.66       40.68     12.89 o
 -16   6   7       24.61       31.53      9.42 o
 -15   6   7        1.26       -6.94      6.94 o
 -14   6   7       13.25        9.05      6.76 o
 -13   6   7        0.15       -0.98      5.27 o
 -12   6   7       26.93       27.35      5.71 o
 -11   6   7       16.13        2.59      5.60 o
 -10   6   7       48.73       45.95      5.71 o
  -9   6   7        8.93        7.67      4.80 o
  -8   6   7       94.12       87.86      6.65 o
  -7   6   7       39.66       37.04      3.52 o
  -6   6   7      404.47      381.91      7.21 o
  -5   6   7       80.58       52.42      3.64 o
  -4   6   7        5.44        1.34      2.68 o
  -3   6   7      175.24      155.17      4.65 o
  -2   6   7     1129.26     1170.45     13.98 o
  -1   6   7       46.08       74.54      3.60 o
   0   6   7        1.44       -1.36      2.45 o
   1   6   7      124.17       97.24      3.75 o
   2   6   7        1.36        6.85      2.93 o
   3   6   7        2.35       -1.00      2.57 o
   4   6   7        3.07        1.50      2.95 o
   5   6   7      657.41      629.08      9.72 o
   6   6   7       67.55       65.42      3.95 o
   7   6   7     1222.92     1157.13     15.20 o
   8   6   7      682.73      662.13     11.97 o
   9   6   7       15.46       13.21      5.53 o
  10   6   7        0.07       -0.06      5.62 o
  11   6   7        0.37       -3.95      5.77 o
  12   6   7        3.28        6.28      6.79 o
  13   6   7       72.23       91.71     10.87 o
  14   6   7        0.73       -9.31      9.31 o
  15   6   7       60.84       69.99     12.40 o
 -15   7   7        0.34       -2.15      8.47 o
 -14   7   7        1.14       -6.73      6.73 o
 -13   7   7       24.64       16.42      7.35 o
 -12   7   7      136.60      142.88      8.74 o
 -11   7   7       97.34      108.31      6.80 o
 -10   7   7       25.59       30.47      8.31 o
  -9   7   7       13.47       17.12      4.80 o
  -8   7   7      322.59      284.13      8.58 o
  -7   7   7       46.32       38.12      4.76 o
  -6   7   7      241.69      237.94      6.55 o
  -5   7   7      125.72      137.53      5.31 o
  -4   7   7        8.75        9.75      3.22 o
  -3   7   7     1107.56     1140.71     13.27 o
  -2   7   7       48.33       45.74      3.80 o
  -1   7   7     1938.69     1883.77     19.33 o
   0   7   7      454.53      474.14      8.33 o
   1   7   7      323.85      351.44      7.07 o
   2   7   7      938.72      885.82     13.02 o
   3   7   7       28.48       35.54      3.50 o
   4   7   7      472.82      477.05      9.00 o
   5   7   7      203.50      207.28      6.16 o
   6   7   7        0.07        2.38      3.54 o
   7   7   7      407.06      389.85      9.03 o
   8   7   7      893.54      935.98     21.30 o
   9   7   7        0.40       18.01      5.65 o
  10   7   7      188.19      164.84      7.87 o
  11   7   7      361.66      360.16     18.60 o
  12   7   7        7.22        3.04      7.68 o
  13   7   7       38.12       48.08      9.91 o
  14   7   7        3.53       -2.20      9.42 o
  15   7   7       11.12      -24.50     24.50 o
 -14   8   7       15.05       17.65      8.03 o
 -13   8   7       21.21       31.57      7.26 o
 -12   8   7      139.84      128.34     10.37 o
 -11   8   7      198.77      216.56     10.71 o
 -10   8   7      141.82      148.62      8.59 o
  -9   8   7      166.48      131.65      6.83 o
  -8   8   7      144.62      145.23      7.27 o
  -7   8   7       22.16       23.19      6.26 o
  -6   8   7     1347.32     1244.60     18.32 o
  -5   8   7      136.23      130.80      6.75 o
  -4   8   7       32.22       23.77      4.73 o
  -3   8   7        0.01       -2.42      3.40 o
  -2   8   7      253.99      237.33      7.24 o
  -1   8   7      593.36      601.76     11.07 o
   0   8   7       13.81       20.50      3.59 o
   1   8   7      998.55      999.00     12.82 o
   2   8   7      224.52      239.06      8.15 o
   3   8   7       23.03       21.60      4.31 o
   4   8   7      209.37      211.28      7.15 o
   5   8   7       52.76       49.35      6.33 o
   6   8   7       12.47       21.61      5.59 o
   7   8   7      557.18      516.34     13.04 o
   8   8   7      184.04      185.63      9.37 o
   9   8   7      156.19      155.70      9.43 o
  10   8   7        2.66       -5.10      7.14 o
  11   8   7       42.69       31.46      7.71 o
  12   8   7        1.11       -5.38      7.88 o
  13   8   7       22.24       22.71      9.37 o
  14   8   7        1.99       -8.00      9.65 o
 -14   9   7        8.84       17.34     22.61 o
 -13   9   7        8.00        6.93      7.95 o
 -12   9   7      241.98      219.91     11.04 o
 -11   9   7       19.15       15.35      7.32 o
 -10   9   7       11.10        5.04      8.20 o
  -9   9   7        9.72        0.04      6.18 o
  -8   9   7      131.74      129.11      7.18 o
  -7   9   7      110.90       88.52      8.80 o
  -6   9   7       15.34        1.68      5.58 o
  -5   9   7      144.02      153.74      8.81 o
  -4   9   7     2511.55     2412.50     29.48 o
  -3   9   7       18.76       16.49      5.23 o
  -2   9   7       43.49       29.69      5.20 o
  -1   9   7      425.11      413.13     10.10 o
   0   9   7      184.51      197.51      7.56 o
   1   9   7      253.80      266.60      8.33 o
   2   9   7       45.51       46.76      5.95 o
   3   9   7       80.03       93.10      6.71 o
   4   9   7     1672.19     1657.27     22.98 o
   5   9   7      117.02      147.76      9.94 o
   6   9   7       38.66       51.60      6.53 o
   7   9   7      236.45      253.40      9.86 o
   8   9   7       17.20       35.60      6.71 o
   9   9   7       11.65        1.52      6.06 o
  10   9   7       61.97       41.51      8.12 o
  11   9   7       43.78       55.71      8.62 o
  12   9   7        0.94       -6.78      8.05 o
  13   9   7        3.20       11.84      9.95 o
 -13  10   7        2.41        2.66     26.57 o
 -12  10   7       17.38       23.09      8.21 o
 -11  10   7       13.89       10.82      7.66 o
 -10  10   7       59.51       45.75     10.24 o
  -9  10   7        3.87       -5.27      6.59 o
  -8  10   7      145.56      142.71      9.63 o
  -7  10   7      147.39      147.41      8.61 o
  -6  10   7       81.37       74.01      7.66 o
  -5  10   7        2.75        6.87      6.21 o
  -4  10   7      666.32      631.69     15.09 o
  -3  10   7        1.03        4.76      6.54 o
  -2  10   7        0.09       -4.65      5.80 o
  -1  10   7      283.46      300.89      9.98 o
   0  10   7      510.48      437.93     11.74 o
   1  10   7        2.71       -2.11      5.61 o
   2  10   7       20.69       15.66      5.86 o
   3  10   7       35.44       25.56      6.31 o
   4  10   7      328.80      302.96     10.16 o
   5  10   7       76.93       59.98      6.72 o
   6  10   7        8.66        3.31      5.35 o
   7  10   7      307.49      285.98     14.49 o
   8  10   7        5.80       18.17      6.88 o
   9  10   7       31.98       34.69      7.78 o
  10  10   7       72.74      104.23      8.64 o
  11  10   7       50.28       58.96      9.49 o
  12  10   7       32.59       53.42     10.83 o
 -11  11   7        0.16       -7.26     10.20 o
 -10  11   7        1.15      -11.12     11.12 o
  -9  11   7       72.94       56.74     11.49 o
  -8  11   7       26.13       20.73     10.49 o
  -7  11   7        3.96       -5.30      7.98 o
  -6  11   7      116.82      124.01      9.22 o
  -5  11   7       46.90       57.88      8.65 o
  -4  11   7        0.68       16.09      7.07 o
  -3  11   7      228.92      249.94     10.90 o
  -2  11   7       79.90      102.18      9.22 o
  -1  11   7      190.32      184.23     11.81 o
   0  11   7      165.48      174.88      9.60 o
   1  11   7      174.38      121.70      8.57 o
   2  11   7      147.09      134.25      8.11 o
   3  11   7        4.56       -2.94      5.60 o
   4  11   7       39.85       46.33      6.87 o
   5  11   7       51.86       55.65      7.03 o
   6  11   7        9.12        0.12      7.59 o
   7  11   7       10.96       14.48      9.13 o
   8  11   7        2.94       -6.66      6.66 o
   9  11   7       11.86        2.88      6.64 o
  10  11   7        9.08       -5.91      8.90 o
  11  11   7       35.56       22.09      9.51 o
 -10  12   7        0.05      -10.40     10.40 o
  -9  12   7       12.45       10.56      9.56 o
  -8  12   7        0.26       -0.86      9.11 o
  -7  12   7       54.48       60.80     10.36 o
  -6  12   7       86.28      102.18     10.03 o
  -5  12   7       37.84       56.16      9.23 o
  -4  12   7       27.72       21.90      8.29 o
  -3  12   7       82.13       80.29      9.13 o
  -2  12   7        6.34       -1.52      7.54 o
  -1  12   7       34.41       15.80      7.80 o
   0  12   7        0.01       -6.46      6.46 o
   1  12   7       22.28       14.34      7.33 o
   2  12   7       59.09       61.39      9.65 o
   3  12   7        0.11       -9.56      9.56 o
   4  12   7       11.71        0.99      6.84 o
   5  12   7       21.23       23.79      7.45 o
   6  12   7       45.92       34.16      8.29 o
   7  12   7        9.99       -1.08     10.20 o
   8  12   7       21.96       27.48      8.36 o
   9  12   7       35.33       43.01      8.46 o
  -8  13   7        4.58       17.88     11.46 o
  -7  13   7        2.57        4.81     10.73 o
  -6  13   7        4.25       -0.30     10.59 o
  -5  13   7       21.85       27.63     12.95 o
  -4  13   7        0.08       10.11      9.97 o
  -3  13   7        7.21       12.45      9.27 o
  -2  13   7       55.05       77.22      9.98 o
  -1  13   7       40.23       28.69      9.19 o
   0  13   7        4.28        3.12      8.85 o
   1  13   7       17.24        2.30      8.53 o
   2  13   7        0.16       12.28      8.20 o
   3  13   7       29.38       38.96      8.95 o
   4  13   7        0.33       13.23      8.09 o
   5  13   7        3.33       12.08      9.25 o
   6  13   7       18.16        7.53      9.07 o
   7  13   7       87.54       88.11     10.77 o
  -5  14   7      205.58      254.07     18.13 o
  -4  14   7       12.84       14.90     10.40 o
  -3  14   7        0.58        1.88      9.25 o
  -2  14   7       26.57       23.29     10.72 o
  -1  14   7        0.73       -9.18      9.23 o
   0  14   7       11.25        5.49      9.59 o
   1  14   7       61.11       87.88     13.71 o
   2  14   7        5.48       16.19     14.00 o
   3  14   7       23.77       27.67      9.50 o
   4  14   7        7.40        3.19     10.09 o
 -16   0   8        0.02        2.34     10.90 o
 -14   0   8       54.30       76.43     11.77 o
 -12   0   8      174.19      180.10     11.33 o
 -10   0   8        5.42       18.01      5.25 o
  -8   0   8      239.79      343.88      8.91 o
  -6   0   8      242.57      311.69      7.00 o
  -4   0   8      971.78      972.17     12.53 o
  -2   0   8     1480.19     1484.51     17.96 o
   0   0   8      178.20      269.44      6.27 o
   2   0   8    13522.26    13772.25    156.63 o
   4   0   8      838.78      689.71     13.14 o
   6   0   8     1360.66     1333.49     23.12 o
   8   0   8      816.79      805.71     16.72 o
  10   0   8      213.17      202.39     10.88 o
  12   0   8        0.98       -2.50      8.99 o
  14   0   8        1.66       -2.07     12.59 o
  16   0   8       48.54       33.86     16.24 o
 -17   1   8       42.45       39.63     10.24 o
 -16   1   8       17.62       24.81      8.98 o
 -15   1   8        0.81        5.76      7.42 o
 -14   1   8      197.22      174.92      9.35 o
 -13   1   8       50.27       57.52      6.66 o
 -12   1   8      151.44      140.78      7.31 o
 -11   1   8      538.73      513.15     10.41 o
 -10   1   8       34.37       35.55      4.39 o
  -9   1   8      656.55      576.88      8.97 o
  -8   1   8      242.64      229.49      5.17 o
  -7   1   8        7.92        9.30      2.60 o
  -6   1   8     4961.53     5124.73     35.18 o
  -5   1   8     6244.08     6552.44     42.57 o
  -4   1   8     1031.93     1000.56     10.31 o
  -3   1   8      306.87      281.61      4.28 o
  -2   1   8      119.76      107.04      4.71 o
  -1   1   8     2145.38     2005.85     17.32 o
   0   1   8      721.83      652.01      6.97 o
   1   1   8     1345.80     1279.64     20.21 o
   2   1   8     8483.70     9052.01     65.52 o
   3   1   8      850.98      878.69     11.81 o
   4   1   8     9913.12    10380.59     80.71 o
   5   1   8      642.62      621.00      8.98 o
   6   1   8      558.03      585.26     11.67 o
   7   1   8     1451.87     1543.56     17.04 o
   8   1   8       33.36       28.01      4.10 o
   9   1   8      169.97      188.08      6.99 o
  10   1   8        0.00       -4.80      4.80 o
  11   1   8       43.85       55.62      6.14 o
  12   1   8      849.85      848.87     18.08 o
  13   1   8      623.10      642.62     17.82 o
  14   1   8      226.59      181.64     13.02 o
  15   1   8      131.64      147.19     13.19 o
  16   1   8       42.76       26.18     11.43 o
 -17   2   8        1.71       21.66      9.82 o
 -16   2   8        1.80       -8.16      8.16 o
 -15   2   8       67.41      102.73      9.24 o
 -14   2   8       15.00       21.53      7.48 o
 -13   2   8     1223.02     1192.51     19.03 o
 -12   2   8        8.96       10.51      5.50 o
 -11   2   8       39.57       17.62      4.60 o
 -10   2   8       86.27       87.95      5.11 o
  -9   2   8     2013.37     1932.17     18.00 o
  -8   2   8      156.59      160.97      4.55 o
  -7   2   8      352.73      333.10      7.81 o
  -6   2   8       66.27       38.67      2.50 o
  -5   2   8     4132.98     4418.98     29.79 o
  -4   2   8      233.19      242.09      4.33 o
  -3   2   8      233.43      215.58      3.73 o
  -2   2   8     1335.60     1197.42     11.43 o
  -1   2   8        5.08       21.86      1.85 o
   0   2   8     6206.93     6570.98     48.32 o
   1   2   8    27465.21    27544.62    193.03 o
   2   2   8     1299.73     1270.55     14.73 o
   3   2   8     1755.91     1654.57     16.42 o
   4   2   8     1409.85     1515.24     13.92 o
   5   2   8     3219.13     3294.16     28.44 o
   6   2   8      847.54      852.86     11.14 o
   7   2   8      397.64      383.90      7.74 o
   8   2   8     1357.48     1394.47     16.48 o
   9   2   8      131.06      120.42      5.89 o
  10   2   8      107.61       96.41      7.36 o
  11   2   8      349.64      309.31     11.10 o
  12   2   8       21.43       42.78      7.50 o
  13   2   8       54.25       57.78      8.21 o
  14   2   8       76.68       85.54      9.92 o
  15   2   8      159.04      134.02     12.74 o
  16   2   8        4.90       -2.79     10.21 o
 -17   3   8       61.08       60.96     10.86 o
 -16   3   8      163.95      155.96     11.61 o
 -15   3   8       18.11        5.25      7.35 o
 -14   3   8       78.20       71.69      7.68 o
 -13   3   8      125.52      108.99      7.90 o
 -12   3   8       12.39        5.74      5.44 o
 -11   3   8     1107.77     1066.61     16.49 o
 -10   3   8        7.77       -3.44      3.44 o
  -9   3   8        0.70       -1.23      2.98 o
  -8   3   8     1177.59     1202.29     12.43 o
  -7   3   8       53.59       36.34      3.10 o
  -6   3   8        1.19        0.85      2.33 o
  -5   3   8     3573.42     3576.85     27.08 o
  -4   3   8     2468.33     2423.11     20.33 o
  -3   3   8      282.59      282.51      6.34 o
  -2   3   8        6.35        4.89      1.82 o
  -1   3   8     7752.23     7674.91     58.53 o
   0   3   8        2.71        6.76      2.03 o
   1   3   8     1485.68     1626.99     14.99 o
   2   3   8       10.49       26.88      3.42 o
   3   3   8        1.06       13.66      2.57 o
   4   3   8      137.16      179.18      4.65 o
   5   3   8      782.39      828.29     10.51 o
   6   3   8     1273.58     1188.30     14.62 o
   7   3   8     2439.84     2272.05     24.13 o
   8   3   8       67.84       75.18      5.00 o
   9   3   8      522.81      517.57     13.52 o
  10   3   8        4.83        9.27      5.60 o
  11   3   8      736.08      729.82     18.14 o
  12   3   8      120.38      134.63      9.87 o
  13   3   8      204.00      228.44     11.70 o
  14   3   8        1.81        6.71      8.21 o
  15   3   8      111.72      134.27     12.74 o
  16   3   8        0.00        6.65     10.63 o
 -17   4   8       16.79       40.10     29.18 o
 -16   4   8        4.11        2.01      7.70 o
 -15   4   8        2.31       -4.83      7.10 o
 -14   4   8       30.42       16.10      6.97 o
 -13   4   8       81.68       88.37      7.58 o
 -12   4   8        5.08       -1.88      5.39 o
 -11   4   8       20.27       32.04      5.40 o
 -10   4   8      280.14      277.16      7.77 o
  -9   4   8      235.08      204.49      6.09 o
  -8   4   8       88.36       95.93      4.52 o
  -7   4   8     1228.14     1241.74     12.45 o
  -6   4   8      672.61      682.92      9.58 o
  -5   4   8       85.28       59.82      3.13 o
  -4   4   8     1042.20      999.62     10.67 o
  -3   4   8     3291.18     3100.72     25.33 o
  -2   4   8        1.75        8.50      2.04 o
  -1   4   8      541.19      621.43      7.90 o
   0   4   8     1401.98     1616.59     14.74 o
   1   4   8    21443.14    22391.36    176.80 o
   2   4   8     2589.97     2597.59     23.02 o
   3   4   8     5944.04     5860.42     49.50 o
   4   4   8       49.55       24.19      3.07 o
   5   4   8       58.73       63.05      3.64 o
   6   4   8      146.04      151.61      5.20 o
   7   4   8     4723.75     4750.53     44.39 o
   8   4   8      231.59      247.39      7.37 o
   9   4   8      734.17      741.44     14.90 o
  10   4   8        0.51        2.45      5.62 o
  11   4   8        1.45        2.89      6.93 o
  12   4   8      100.10      106.61      9.21 o
  13   4   8       50.94       48.21      8.39 o
  14   4   8        1.67       -0.86      7.52 o
  15   4   8       54.27       55.36      9.89 o
  16   4   8       32.16       33.87     11.74 o
 -16   5   8       60.17       51.29      9.28 o
 -15   5   8       35.62       27.49      7.25 o
 -14   5   8       63.46       62.19      7.31 o
 -13   5   8       12.36       13.23      5.76 o
 -12   5   8       71.77       74.67      7.42 o
 -11   5   8     1001.81      942.80     16.38 o
 -10   5   8        9.22        2.10      5.39 o
  -9   5   8      104.16      126.30      6.42 o
  -8   5   8      502.62      434.64      8.60 o
  -7   5   8      134.89      155.47      5.17 o
  -6   5   8      261.71      233.16      5.78 o
  -5   5   8       14.02       13.62      2.83 o
  -4   5   8       41.47       45.94      3.25 o
  -3   5   8      206.04      328.35      6.35 o
  -2   5   8     1014.92     1045.47     11.06 o
  -1   5   8       31.49       60.66      3.48 o
   0   5   8     1113.34     1234.27     13.47 o
   1   5   8     9667.80    10288.34     80.50 o
   2   5   8     1017.93      977.57     12.25 o
   3   5   8     1777.97     1780.56     22.64 o
   4   5   8      147.47      160.81      5.44 o
   5   5   8      432.90      454.25      8.16 o
   6   5   8       27.23       15.41      3.14 o
   7   5   8      998.60      941.44     13.01 o
   8   5   8     1253.39     1204.63     17.51 o
   9   5   8     1615.32     1568.79     23.30 o
  10   5   8       93.75       99.91      7.70 o
  11   5   8        4.61       -6.19      6.19 o
  12   5   8        0.89        5.51      6.98 o
  13   5   8        0.10       -1.37      7.52 o
  14   5   8       23.55       32.56      8.79 o
  15   5   8       10.90       26.00     10.48 o
 -16   6   8        1.44        0.58      9.51 o
 -15   6   8        8.85       21.68      8.94 o
 -14   6   8       13.42       13.91      7.29 o
 -13   6   8        0.10        0.83      6.10 o
 -12   6   8        5.07        8.52      5.44 o
 -11   6   8        2.55        2.51      6.62 o
 -10   6   8        0.34        3.38      5.27 o
  -9   6   8      818.34      786.30     18.89 o
  -8   6   8      117.80      155.08      5.97 o
  -7   6   8        8.27       12.67      3.65 o
  -6   6   8        0.31        7.34      3.26 o
  -5   6   8        8.95        3.02      3.18 o
  -4   6   8      320.94      311.07      8.73 o
  -3   6   8     1177.58     1086.28     12.58 o
  -2   6   8      367.03      376.84      6.71 o
  -1   6   8      637.99      621.01      9.25 o
   0   6   8     2100.85     2253.21     22.57 o
   1   6   8      519.84      615.79      8.54 o
   2   6   8       71.78       54.35      3.72 o
   3   6   8      111.15      145.83      5.15 o
   4   6   8      229.87      244.36      6.96 o
   5   6   8      943.84      932.70     12.64 o
   6   6   8      405.92      430.57      8.31 o
   7   6   8      250.85      256.24      7.25 o
   8   6   8      946.04      953.48     16.60 o
   9   6   8      123.80      131.82      7.61 o
  10   6   8      906.88      865.05     19.61 o
  11   6   8      384.06      349.53     15.82 o
  12   6   8      138.88      121.38      9.20 o
  13   6   8       57.64       43.39     10.03 o
  14   6   8       87.14       92.56     12.09 o
  15   6   8        2.02       11.60     10.83 o
 -15   7   8        0.23       -7.54     10.14 o
 -14   7   8       44.81       45.38      8.66 o
 -13   7   8       90.65       93.72      8.29 o
 -12   7   8      236.84      253.94     10.63 o
 -11   7   8        0.00       10.18      5.45 o
 -10   7   8       77.21       93.99      6.74 o
  -9   7   8       83.73       59.08      6.23 o
  -8   7   8     1728.06     1660.51     21.33 o
  -7   7   8      586.37      555.51     11.52 o
  -6   7   8      501.76      513.68     12.15 o
  -5   7   8       89.24      114.63      5.20 o
  -4   7   8      559.76      550.85      9.67 o
  -3   7   8       12.08        5.87      3.35 o
  -2   7   8      594.87      598.22      9.34 o
  -1   7   8        1.42        6.56      3.43 o
   0   7   8      569.13      592.46     10.58 o
   1   7   8      663.05      644.39      9.49 o
   2   7   8        0.59       -2.34      3.17 o
   3   7   8      558.27      598.43      9.45 o
   4   7   8      983.82     1043.13     14.18 o
   5   7   8      171.73      176.30      6.03 o
   6   7   8       22.86       24.64      5.12 o
   7   7   8      253.76      269.93      9.50 o
   8   7   8     1630.82     1564.56     23.21 o
   9   7   8      743.29      727.50     14.94 o
  10   7   8       72.98       83.49      7.06 o
  11   7   8        2.01        6.63      7.55 o
  12   7   8       46.97       54.64     11.58 o
  13   7   8      100.71      104.84     11.21 o
  14   7   8        6.05        5.80     10.15 o
 -14   8   8       23.91       23.78      8.28 o
 -13   8   8       19.62       10.99      7.16 o
 -12   8   8        3.27        0.54      6.29 o
 -11   8   8        5.01        2.43      6.95 o
 -10   8   8       85.50       84.94      8.10 o
  -9   8   8      131.09      134.49      7.31 o
  -8   8   8       28.02       28.79      7.03 o
  -7   8   8      316.02      296.93      9.66 o
  -6   8   8      235.26      215.87      8.15 o
  -5   8   8        8.54        6.87      5.64 o
  -4   8   8       50.35       57.00      4.89 o
  -3   8   8      252.15      255.42      7.65 o
  -2   8   8     1164.09     1102.76     14.97 o
  -1   8   8      149.17      140.90      6.52 o
   0   8   8     1053.75     1051.69     14.19 o
   1   8   8       26.90       30.21      4.56 o
   2   8   8     1367.74     1420.93     17.16 o
   3   8   8      114.98      128.82      5.60 o
   4   8   8       68.62       69.94      5.97 o
   5   8   8      933.81      842.69     15.83 o
   6   8   8     1514.53     1464.15     22.32 o
   7   8   8        7.51       12.63      5.60 o
   8   8   8       15.15       21.25      5.68 o
   9   8   8      113.10      101.53     10.78 o
  10   8   8       14.56       11.18      6.86 o
  11   8   8       67.40       66.04      8.63 o
  12   8   8       32.10       32.75      8.85 o
  13   8   8       12.21       19.39     11.03 o
  14   8   8        0.91       -9.60      9.60 o
 -13   9   8       10.17       19.78      8.39 o
 -12   9   8        5.76       11.63      8.11 o
 -11   9   8        4.46        3.08      7.11 o
 -10   9   8       11.27       10.86      6.88 o
  -9   9   8      107.57      112.57      8.62 o
  -8   9   8        9.99       11.68      5.70 o
  -7   9   8       60.57       53.23      6.54 o
  -6   9   8       63.59       86.67      7.21 o
  -5   9   8      159.95      196.42     11.11 o
  -4   9   8       83.14       84.94      7.17 o
  -3   9   8       11.14       -3.78      5.53 o
  -2   9   8      136.37      121.46      6.58 o
  -1   9   8       35.68       13.96      5.07 o
   0   9   8       92.47       83.65      6.27 o
   1   9   8      891.95      836.65     14.09 o
   2   9   8     1515.95     1490.09     21.34 o
   3   9   8      506.99      502.19     11.72 o
   4   9   8      810.63      745.23     14.66 o
   5   9   8      335.61      339.61     10.26 o
   6   9   8      126.04      143.55      8.04 o
   7   9   8       64.21       49.73      6.26 o
   8   9   8      247.83      245.22     10.59 o
   9   9   8       11.42       15.97      6.73 o
  10   9   8        1.87       -2.80      6.71 o
  11   9   8       10.57       -6.04      7.09 o
  12   9   8       20.57       32.52      9.61 o
  13   9   8        3.16       14.99     10.62 o
 -12  10   8        0.32        2.55      9.56 o
 -11  10   8        5.83       11.73      7.86 o
 -10  10   8        3.86        5.90      9.52 o
  -9  10   8        3.76       -1.46      7.48 o
  -8  10   8       69.49       64.13      8.83 o
  -7  10   8        6.31       -3.18      6.18 o
  -6  10   8       68.20       61.39      7.49 o
  -5  10   8      173.20      157.18      9.50 o
  -4  10   8       64.00       45.78      7.43 o
  -3  10   8      319.78      290.03     10.83 o
  -2  10   8      452.51      422.95     11.79 o
  -1  10   8       23.99       16.23      6.02 o
   0  10   8      522.87      505.54     12.65 o
   1  10   8      105.37      104.87      7.41 o
   2  10   8      299.86      328.92     14.59 o
   3  10   8       62.43       44.99      6.44 o
   4  10   8      181.12      150.00      8.29 o
   5  10   8       28.68       31.09      6.53 o
   6  10   8      137.60      129.22      7.61 o
   7  10   8       46.55       25.22      6.75 o
   8  10   8       34.06       32.12      7.45 o
   9  10   8        0.49        6.25      6.89 o
  10  10   8        2.72        3.19      7.28 o
  11  10   8        5.97       27.66     10.21 o
  12  10   8       61.38       74.92     14.35 o
 -11  11   8        4.70       -2.36      8.93 o
 -10  11   8        8.54       -3.62     11.09 o
  -9  11   8       12.19        4.47      8.29 o
  -8  11   8       11.41        6.24      8.42 o
  -7  11   8       20.62       10.04      7.94 o
  -6  11   8       71.35       71.20     10.17 o
  -5  11   8       66.80       68.89      8.53 o
  -4  11   8      112.90      144.35      9.43 o
  -3  11   8       25.30       25.93      7.67 o
  -2  11   8        0.36       -7.07      7.07 o
  -1  11   8       27.72       24.13      7.13 o
   0  11   8       19.19       21.13      7.03 o
   1  11   8      105.42       81.11      8.10 o
   2  11   8        0.13        1.86      5.91 o
   3  11   8       80.04       99.85      8.91 o
   4  11   8       46.86       50.21      8.83 o
   5  11   8        2.84       -1.57      6.11 o
   6  11   8       42.81       47.56      7.14 o
   7  11   8       41.36       50.42      8.26 o
   8  11   8      166.24      186.27     15.59 o
   9  11   8       12.98       11.92      7.07 o
  10  11   8        2.43       -0.83      9.33 o
  11  11   8        4.27       26.54     36.14 o
 -10  12   8        6.28        3.07      9.10 o
  -9  12   8      105.80      107.98     12.20 o
  -8  12   8       19.61       14.51      9.38 o
  -7  12   8        1.01        1.36      9.53 o
  -6  12   8       17.66       21.31      8.60 o
  -5  12   8       22.98       20.07      8.66 o
  -4  12   8        0.71        3.78      9.14 o
  -3  12   8       13.21       10.40      7.40 o
  -2  12   8       25.03       11.48      7.81 o
  -1  12   8        0.77       -5.86      7.41 o
   0  12   8        1.66        5.78      7.78 o
   1  12   8       10.57       11.23      7.22 o
   2  12   8       47.59       44.09      7.95 o
   3  12   8       10.14       18.07      7.59 o
   4  12   8       44.43       38.40      8.11 o
   5  12   8       19.47       24.99      7.66 o
   6  12   8        1.17       -7.80      7.80 o
   7  12   8       20.14       28.28      8.53 o
   8  12   8       59.14       39.09      8.77 o
   9  12   8       15.36       12.98      8.32 o
  -8  13   8       37.36       54.24     12.29 o
  -7  13   8       18.95       -8.46     11.15 o
  -6  13   8       20.36       10.61     11.10 o
  -5  13   8        1.58        2.72      9.24 o
  -4  13   8      183.37      194.06     13.23 o
  -3  13   8        2.98       -4.35      8.80 o
  -2  13   8       18.33       16.17      8.97 o
  -1  13   8       32.66       59.16     10.21 o
   0  13   8      151.69      142.61     11.51 o
   1  13   8       33.42       25.70      9.01 o
   2  13   8        1.52        6.35      8.10 o
   3  13   8       97.03      101.71     13.37 o
   4  13   8        3.06       -3.32      7.96 o
   5  13   8        0.83       -8.60      8.60 o
   6  13   8        3.90        0.04      9.05 o
   7  13   8       62.19       79.08     11.05 o
  -5  14   8        0.37       15.37     15.85 o
  -4  14   8      105.23      113.65     13.12 o
  -3  14   8       38.06       33.93     11.54 o
  -2  14   8        4.31        8.65     10.29 o
  -1  14   8       24.58       29.57     10.21 o
   0  14   8       23.65       34.96     10.50 o
   1  14   8        3.20        5.95     10.34 o
   2  14   8        3.68        5.91     11.06 o
   3  14   8       36.60       38.47     11.36 o
   4  14   8       31.63       26.48     10.88 o
 -17   0   9        6.39      -14.06     14.06 o
 -15   0   9       40.62       37.78     11.38 o
 -13   0   9      618.76      598.02     18.92 o
 -11   0   9       45.04       37.13      7.07 o
  -9   0   9     3795.26     3704.10     45.41 o
  -7   0   9       37.61       40.86      5.48 o
  -5   0   9      662.14      656.33     10.99 o
  -3   0   9     4168.05     4184.18     47.48 o
  -1   0   9      179.18      217.21      5.55 o
   1   0   9     1432.85     1420.01     17.64 o
   3   0   9    10497.88    10986.15    125.73 o
   5   0   9     7019.22     6426.82     84.08 o
   7   0   9     1816.78     1818.93     31.15 o
   9   0   9     1769.51     1750.37     32.05 o
  11   0   9       93.50      122.62     11.68 o
  13   0   9      866.82      867.89     37.81 o
  15   0   9      210.56      273.31     22.10 o
 -17   1   9       23.70       20.37     11.16 o
 -16   1   9        6.39       -7.45      8.47 o
 -15   1   9       49.98       58.88      8.72 o
 -14   1   9       13.11       15.11      6.67 o
 -13   1   9      180.00      175.04      8.88 o
 -12   1   9      406.35      459.45     11.49 o
 -11   1   9       65.62       80.63      5.78 o
 -10   1   9     1260.80     1260.21     15.51 o
  -9   1   9        3.14        3.52      3.30 o
  -8   1   9       34.06       55.55      3.76 o
  -7   1   9      832.63      954.56      9.94 o
  -6   1   9     5814.48     6274.65     42.51 o
  -5   1   9     1107.96     1236.87     11.47 o
  -4   1   9      547.82      690.83      7.43 o
  -3   1   9     2757.67     2829.36     28.28 o
  -2   1   9     1467.79     1580.86     15.11 o
  -1   1   9      873.66      882.20      9.50 o
   0   1   9      381.87      441.46      5.69 o
   1   1   9     1110.56     1324.90     15.79 o
   2   1   9      792.05      801.62     14.45 o
   3   1   9     7119.70     7312.79     60.47 o
   4   1   9        1.59       -1.93      2.55 o
   5   1   9     3119.04     3215.16     29.35 o
   6   1   9      305.15      380.16      7.86 o
   7   1   9      691.63      763.71     12.48 o
   8   1   9       12.94        4.37      3.70 o
   9   1   9      155.92      166.31      6.84 o
  10   1   9      208.17      203.35      7.81 o
  11   1   9      178.65      154.25      8.34 o
  12   1   9      102.28       97.08      8.54 o
  13   1   9      152.86      163.05     12.99 o
  14   1   9       48.28       56.37     10.37 o
  15   1   9        0.92       12.37     10.18 o
  16   1   9        1.13       11.18     10.94 o
 -17   2   9       63.81       78.42     10.47 o
 -16   2   9        0.23       -2.18      8.50 o
 -15   2   9        9.41       20.14      8.49 o
 -14   2   9       21.54       15.71      6.72 o
 -13   2   9       49.43       55.97      6.91 o
 -12   2   9      867.47      811.71     15.00 o
 -11   2   9      219.73      209.97      7.25 o
 -10   2   9      528.08      531.25      9.42 o
  -9   2   9      990.71     1005.80     11.70 o
  -8   2   9      192.94      208.21      4.95 o
  -7   2   9      279.39      296.86      5.54 o
  -6   2   9       86.75       53.85      3.33 o
  -5   2   9      702.64      649.61      7.54 o
  -4   2   9      132.16      145.99      4.16 o
  -3   2   9     1107.05     1158.05     16.61 o
  -2   2   9     3319.96     3181.39     27.24 o
  -1   2   9     2513.71     2354.93     19.99 o
   0   2   9      949.24      958.20     12.41 o
   1   2   9     4494.28     4550.13     38.71 o
   2   2   9    23160.72    22950.78    176.11 o
   3   2   9     2447.36     2543.01     23.67 o
   4   2   9      484.22      633.79     10.62 o
   5   2   9      792.12      821.11     10.20 o
   6   2   9      364.26      407.62      8.82 o
   7   2   9        8.58        5.95      3.49 o
   8   2   9      223.05      262.18      7.02 o
   9   2   9       28.34       35.25      4.76 o
  10   2   9       52.17       44.17      6.06 o
  11   2   9       13.52       11.81      6.85 o
  12   2   9        0.02        6.98      6.82 o
  13   2   9      143.53      148.25     13.16 o
  14   2   9       33.53       38.86      9.11 o
  15   2   9        9.74       29.49     13.06 o
  16   2   9       18.56       32.67     13.96 o
 -17   3   9       36.40       45.46      9.97 o
 -16   3   9      102.37       62.26      9.52 o
 -15   3   9       14.14        4.07      7.06 o
 -14   3   9        4.86        2.52      6.60 o
 -13   3   9       13.43       15.99      6.43 o
 -12   3   9      183.41      190.34      7.90 o
 -11   3   9      759.16      771.99     13.03 o
 -10   3   9       60.32       59.98      5.09 o
  -9   3   9      335.91      364.54      6.97 o
  -8   3   9      405.92      392.86      6.77 o
  -7   3   9     1354.21     1314.77     12.88 o
  -6   3   9      714.89      893.95      9.40 o
  -5   3   9     2343.03     2163.02     18.37 o
  -4   3   9     1041.45     1116.27     11.86 o
  -3   3   9     6206.02     6438.08     50.29 o
  -2   3   9     2891.48     2961.36     23.84 o
  -1   3   9     1027.39     1255.93     12.60 o
   0   3   9       21.20       15.57      2.30 o
   1   3   9     3362.67     3406.36     28.07 o
   2   3   9       44.36       50.03      3.22 o
   3   3   9    10098.16     9643.32     72.83 o
   4   3   9      110.52      133.47      5.68 o
   5   3   9       69.01       48.81      3.79 o
   6   3   9        6.14        6.52      3.09 o
   7   3   9     1318.87     1335.07     16.66 o
   8   3   9        5.88        2.11      3.21 o
   9   3   9      130.94      100.36      8.11 o
  10   3   9      487.41      459.48     12.66 o
  11   3   9      631.38      632.15     16.38 o
  12   3   9      396.92      393.46     13.09 o
  13   3   9        3.71       10.93      7.46 o
  14   3   9        4.04        6.29      8.24 o
  15   3   9       28.85       13.99     10.02 o
  16   3   9        0.46      -10.58     10.58 o
 -16   4   9       50.05       81.70      9.40 o
 -15   4   9       12.37        7.13      7.93 o
 -14   4   9        3.67        2.04      6.36 o
 -13   4   9      157.68      151.37      9.85 o
 -12   4   9      118.33      128.69      7.10 o
 -11   4   9        7.97       11.47      5.32 o
 -10   4   9       13.47       11.15      4.84 o
  -9   4   9        1.21        6.33      3.64 o
  -8   4   9     1467.75     1428.14     14.60 o
  -7   4   9     4092.78     4077.14     32.67 o
  -6   4   9       17.83       11.15      2.39 o
  -5   4   9      157.79      141.22      4.45 o
  -4   4   9        0.16        1.25      2.48 o
  -3   4   9     4120.90     4035.46     32.12 o
  -2   4   9      188.51      201.90      4.95 o
  -1   4   9      991.49      905.76     10.74 o
   0   4   9     1042.71      890.99     10.12 o
   1   4   9     3026.02     3088.71     28.18 o
   2   4   9     4561.06     5068.71     41.69 o
   3   4   9     2813.71     3311.15     30.07 o
   4   4   9     1570.48     1475.57     17.04 o
   5   4   9       18.66       16.56      3.85 o
   6   4   9     1970.37     2024.65     19.97 o
   7   4   9      647.85      713.42     11.54 o
   8   4   9     1086.62     1064.44     15.52 o
   9   4   9      363.93      349.73     10.83 o
  10   4   9      139.00      137.07     11.42 o
  11   4   9       34.94       27.57      7.03 o
  12   4   9      234.77      251.58     11.72 o
  13   4   9        9.14       18.73      7.90 o
  14   4   9        0.75        4.31      8.58 o
  15   4   9      109.10      105.14     11.29 o
  16   4   9       10.57       13.14      9.96 o
 -16   5   9       15.86       28.39     10.21 o
 -15   5   9        0.30       -7.09      7.09 o
 -14   5   9      314.04      285.14     10.98 o
 -13   5   9       48.07       35.77      6.65 o
 -12   5   9      323.66      328.96      9.98 o
 -11   5   9      833.06      794.86     14.62 o
 -10   5   9       26.70       28.28      6.82 o
  -9   5   9       61.90       94.60     10.95 o
  -8   5   9      773.19      733.31     10.75 o
  -7   5   9      165.99      155.10      5.47 o
  -6   5   9       18.42        9.38      2.96 o
  -5   5   9       79.60       69.47      3.86 o
  -4   5   9      769.41      935.17     11.16 o
  -3   5   9     1334.22     1307.37     13.29 o
  -2   5   9     1708.87     1912.54     17.82 o
  -1   5   9       47.03       71.03      3.70 o
   0   5   9     1869.43     2082.39     29.49 o
   1   5   9      546.27      493.63     13.87 o
   2   5   9     1957.23     1970.12     19.98 o
   3   5   9     1153.73     1157.93     13.58 o
   4   5   9       91.46       72.15      4.19 o
   5   5   9      302.59      321.32      6.94 o
   6   5   9       34.19       27.65      3.54 o
   7   5   9        9.53       14.25      4.06 o
   8   5   9        1.64        7.33      5.10 o
   9   5   9        0.03        0.75      5.74 o
  10   5   9       54.58       41.96      6.98 o
  11   5   9       86.69       69.84      7.85 o
  12   5   9       30.97       23.54      7.63 o
  13   5   9        0.00       10.06      7.86 o
  14   5   9        1.86       18.73      8.97 o
  15   5   9        2.39      -11.41     13.62 o
 -16   6   9        7.94        6.85     14.70 o
 -15   6   9       15.39       23.02      9.48 o
 -14   6   9       54.56       48.92      9.37 o
 -13   6   9       47.80       39.87      6.49 o
 -12   6   9       24.25        9.85      6.20 o
 -11   6   9        1.03        1.00      5.65 o
 -10   6   9       53.61       35.15      5.98 o
  -9   6   9       19.54       21.55      4.98 o
  -8   6   9      366.55      409.93     11.63 o
  -7   6   9      508.86      510.70      9.42 o
  -6   6   9     1654.27     1727.67     18.66 o
  -5   6   9      514.22      528.67      8.39 o
  -4   6   9      275.13      248.59      6.00 o
  -3   6   9     2223.65     2227.71     21.23 o
  -2   6   9      104.63       81.54      3.93 o
  -1   6   9       25.53       36.61      3.52 o
   0   6   9       73.64       72.16      4.37 o
   1   6   9        4.82        3.96      2.93 o
   2   6   9     1694.66     1690.14     22.70 o
   3   6   9       55.26       60.05      3.63 o
   4   6   9      122.41      129.85      4.95 o
   5   6   9       29.67       45.30      4.24 o
   6   6   9      347.42      351.91      8.00 o
   7   6   9        2.38       10.69      5.24 o
   8   6   9      791.33      850.34     15.98 o
   9   6   9       52.50       39.75      7.66 o
  10   6   9      469.18      454.16     13.61 o
  11   6   9       26.65       24.20      7.00 o
  12   6   9       19.69       20.30      8.72 o
  13   6   9       22.10       24.50      9.54 o
  14   6   9        7.23       22.07     10.27 o
  15   6   9       11.64       38.52     12.10 o
 -15   7   9       21.44       42.50      9.36 o
 -14   7   9        5.76        8.91      7.84 o
 -13   7   9       10.66        7.27      7.28 o
 -12   7   9       73.01       58.60      7.52 o
 -11   7   9      134.85      151.41      7.79 o
 -10   7   9     1149.00     1070.76     16.84 o
  -9   7   9      405.22      380.43     10.27 o
  -8   7   9       76.01       93.56      6.57 o
  -7   7   9      120.86      110.53      6.88 o
  -6   7   9      137.41      145.83      6.89 o
  -5   7   9      399.57      366.59      8.14 o
  -4   7   9      103.69      130.25      5.54 o
  -3   7   9      409.37      385.01      7.73 o
  -2   7   9      126.16      125.93      5.18 o
  -1   7   9      652.60      631.74     10.48 o
   0   7   9      313.55      308.13      7.11 o
   1   7   9       65.84       67.16      4.54 o
   2   7   9      200.79      193.57      5.69 o
   3   7   9      404.46      426.52      9.97 o
   4   7   9      115.94      107.91      6.51 o
   5   7   9     1473.90     1519.47     18.56 o
   6   7   9       89.18       97.26      6.53 o
   7   7   9       31.03       34.28      5.79 o
   8   7   9      239.05      219.31      9.01 o
   9   7   9       48.44       53.99      7.48 o
  10   7   9       19.37       26.13      6.23 o
  11   7   9      122.97      149.93     10.45 o
  12   7   9        5.65       12.76      8.77 o
  13   7   9        0.35       -8.87      8.87 o
  14   7   9        0.01       -3.64     10.12 o
 -14   8   9        8.74        1.46      7.82 o
 -13   8   9       19.30       11.33      7.25 o
 -12   8   9        3.39       -4.99      7.40 o
 -11   8   9        3.79        7.06      7.32 o
 -10   8   9      100.91       98.28      7.76 o
  -9   8   9       29.44       24.29      6.11 o
  -8   8   9        1.81       -0.83      5.35 o
  -7   8   9       60.94       56.15      6.35 o
  -6   8   9       14.57       18.53      5.57 o
  -5   8   9      354.24      317.37     10.11 o
  -4   8   9     2173.06     2127.56     25.19 o
  -3   8   9      643.46      618.16     13.02 o
  -2   8   9     1176.01     1172.55     15.10 o
  -1   8   9       13.26        4.75      4.03 o
   0   8   9        2.06        4.61      4.16 o
   1   8   9       32.13       22.42      4.66 o
   2   8   9     2392.17     2330.89     26.71 o
   3   8   9      875.79      875.60     13.10 o
   4   8   9       79.07      106.49      7.77 o
   5   8   9      263.02      237.67     10.71 o
   6   8   9      518.20      511.64     17.30 o
   7   8   9      138.86      149.61      7.93 o
   8   8   9      291.18      308.25     10.36 o
   9   8   9        5.00        8.65      9.13 o
  10   8   9       28.51       42.63      7.93 o
  11   8   9       23.77       28.51      8.16 o
  12   8   9      229.50      249.09     13.10 o
  13   8   9       35.26       67.98     11.41 o
 -13   9   9      137.71      197.05     19.05 o
 -12   9   9       52.34       61.91     10.30 o
 -11   9   9        9.62        0.74      7.44 o
 -10   9   9       77.04       85.84      8.87 o
  -9   9   9       19.64       15.09      6.29 o
  -8   9   9       37.23       27.51      6.52 o
  -7   9   9      297.52      277.69      9.96 o
  -6   9   9      483.64      485.29     12.73 o
  -5   9   9        1.81       10.79      6.04 o
  -4   9   9      100.49      108.58      7.82 o
  -3   9   9       43.47       42.47      6.25 o
  -2   9   9       60.47       76.05      6.26 o
  -1   9   9      282.73      285.15      8.84 o
   0   9   9      441.94      438.36     10.64 o
   1   9   9      300.44      279.30      8.84 o
   2   9   9      410.15      429.80     11.72 o
   3   9   9       53.79       80.20      6.78 o
   4   9   9      241.84      243.04      9.23 o
   5   9   9      829.71      821.29     15.28 o
   6   9   9       21.72       20.59      6.16 o
   7   9   9        0.05        0.99      5.54 o
   8   9   9      108.95      125.56     10.28 o
   9   9   9       71.19       78.42     10.72 o
  10   9   9        1.50        0.13      7.37 o
  11   9   9       29.63       26.16     10.29 o
  12   9   9        2.71       11.85      8.60 o
  13   9   9        0.68       -9.67      9.67 o
 -12  10   9       26.47       36.84      9.85 o
 -11  10   9      102.63      103.97     12.03 o
 -10  10   9       62.31       73.93      9.31 o
  -9  10   9      137.49      136.58     13.18 o
  -8  10   9      155.71      161.95      9.75 o
  -7  10   9       17.46        9.04      6.47 o
  -6  10   9        8.04       10.24      6.47 o
  -5  10   9       47.33       50.10      7.71 o
  -4  10   9      524.59      496.45     17.30 o
  -3  10   9       78.43       83.31      8.09 o
  -2  10   9      104.30      114.36      8.02 o
  -1  10   9       38.43       40.75      6.62 o
   0  10   9      630.65      607.25     13.84 o
   1  10   9       75.17       76.28      8.09 o
   2  10   9      407.72      355.79     12.02 o
   3  10   9        2.64       -0.73      5.64 o
   4  10   9      443.40      450.77     13.22 o
   5  10   9       32.30       34.05      6.66 o
   6  10   9        0.14       -5.95      5.95 o
   7  10   9        0.14       -2.57      6.99 o
   8  10   9       80.60      103.05      9.21 o
   9  10   9       24.69       27.44      7.88 o
  10  10   9        5.98       -6.16      7.69 o
  11  10   9       65.98       70.64     11.53 o
  12  10   9       41.07       18.31     17.27 o
 -11  11   9       18.31        8.05      9.43 o
 -10  11   9       10.07       11.70      9.05 o
  -9  11   9        7.46        4.29      8.65 o
  -8  11   9        0.89       -6.41      8.25 o
  -7  11   9       65.99       77.00      8.81 o
  -6  11   9       20.48       11.37      7.04 o
  -5  11   9       15.06       -4.64      7.02 o
  -4  11   9      232.50      250.31     11.06 o
  -3  11   9       82.85       76.66      8.74 o
  -2  11   9       63.02       72.52      8.94 o
  -1  11   9       36.97       39.94      8.34 o
   0  11   9      112.97      121.64      8.90 o
   1  11   9        3.59       10.31      6.65 o
   2  11   9        0.00       -5.98      5.98 o
   3  11   9       18.39        6.88      6.21 o
   4  11   9        5.94       -6.03      6.03 o
   5  11   9       15.62       22.45      6.88 o
   6  11   9       23.62       21.56      6.79 o
   7  11   9        5.35      -10.43     10.43 o
   8  11   9       36.60       51.03      8.22 o
   9  11   9        5.95        4.18      7.21 o
  10  11   9        1.23       -1.57     12.76 o
  -9  12   9       15.40        5.88     11.32 o
  -8  12   9        0.35        0.73      9.30 o
  -7  12   9       68.62       73.00     10.79 o
  -6  12   9       37.81       43.27      9.44 o
  -5  12   9       18.48       16.95      8.44 o
  -4  12   9       33.81       19.92      8.80 o
  -3  12   9       34.14       33.21      8.58 o
  -2  12   9        0.13        2.86      7.79 o
  -1  12   9        0.08        5.89      7.70 o
   0  12   9      102.63      116.44     10.17 o
   1  12   9        8.87        7.97      7.40 o
   2  12   9       50.36       60.66      8.34 o
   3  12   9       13.74       23.69      9.65 o
   4  12   9        6.66        6.11      7.53 o
   5  12   9       18.24       28.87      8.77 o
   6  12   9       30.87       35.48     11.73 o
   7  12   9       15.56       14.87      8.56 o
   8  12   9       52.92       65.16      9.67 o
   9  12   9        3.76        5.46      8.39 o
  -7  13   9       16.76       -9.94     16.49 o
  -6  13   9        6.42       10.57     11.17 o
  -5  13   9       49.02       53.25     10.86 o
  -4  13   9       56.19       59.35     11.01 o
  -3  13   9       32.10       34.13     10.20 o
  -2  13   9        4.56        7.83      8.23 o
  -1  13   9       18.09       -1.67      8.55 o
   0  13   9        0.01        6.62      8.80 o
   1  13   9       26.51       18.26      8.97 o
   2  13   9       34.80       22.94      9.30 o
   3  13   9       72.50       91.47     12.57 o
   4  13   9       16.84       -5.93      8.01 o
   5  13   9       80.72      110.60     11.80 o
   6  13   9       26.17       26.65      9.73 o
   7  13   9       54.13       50.15     10.61 o
  -4  14   9      115.46      136.27     13.94 o
  -3  14   9        2.73        7.60     10.83 o
  -2  14   9        6.23       -8.34     10.18 o
  -1  14   9       11.08       18.96      9.88 o
   0  14   9       41.37       49.12     10.64 o
   1  14   9        0.50        7.15     10.60 o
   2  14   9        8.62       11.80     10.84 o
   3  14   9        0.19       -9.93      9.93 o
 -16   0  10       18.09       20.29     12.57 o
 -14   0  10        8.30       22.09     12.32 o
 -12   0  10        4.63       -0.21      6.79 o
 -10   0  10     1435.22     1502.30     22.44 o
  -8   0  10     1904.83     1892.67     23.44 o
  -6   0  10     6767.40     6240.42     65.11 o
  -4   0  10     1420.95     1408.14     17.91 o
  -2   0  10        3.65        0.22      2.98 o
   0   0  10     1459.01     1314.39     21.30 o
   2   0  10     5016.39     5334.91     64.24 o
   4   0  10      534.07      461.47     12.08 o
   6   0  10     1913.35     2028.04     32.36 o
   8   0  10     1794.04     1780.79     28.10 o
  10   0  10       40.52       50.76      8.87 o
  12   0  10       86.02       90.49     11.87 o
  14   0  10       41.01       52.13     15.05 o
  16   0  10      253.67      285.55     24.05 o
 -17   1  10        8.01        8.42      9.84 o
 -16   1  10        2.62       -5.69      8.11 o
 -15   1  10      187.08      210.04     10.84 o
 -14   1  10       77.53       75.09      8.32 o
 -13   1  10       12.29       10.51      5.97 o
 -12   1  10      742.66      708.86     14.30 o
 -11   1  10      188.77      189.19      6.89 o
 -10   1  10      151.91      180.11      6.09 o
  -9   1  10      609.24      584.25      9.43 o
  -8   1  10     2359.21     2392.28     21.01 o
  -7   1  10       19.79       23.41      2.81 o
  -6   1  10       88.69       78.95      3.40 o
  -5   1  10     2754.73     2873.99     23.06 o
  -4   1  10     1019.38     1158.24     11.56 o
  -3   1  10      735.37      792.51      9.21 o
  -2   1  10      290.40      329.25      7.64 o
  -1   1  10    17093.84    17152.47    142.54 o
   0   1  10     2150.01     2304.88     21.58 o
   1   1  10     2307.63     2255.99     22.29 o
   2   1  10     1390.12     1532.34     15.81 o
   3   1  10     1230.48     1141.44     13.58 o
   4   1  10     1498.48     1651.64     17.20 o
   5   1  10       22.42       12.47      3.13 o
   6   1  10        0.04        4.14      3.70 o
   7   1  10        0.57       -3.18      3.18 o
   8   1  10      613.99      667.36     11.26 o
   9   1  10        0.07        1.08      4.47 o
  10   1  10      441.67      428.04     10.75 o
  11   1  10       37.28       42.54      6.67 o
  12   1  10       25.75       38.30      7.59 o
  13   1  10      238.67      244.24     12.76 o
  14   1  10       12.03       17.44      9.55 o
  15   1  10        0.01       15.50     10.27 o
  16   1  10       14.48       38.00     14.30 o
 -17   2  10       11.99        0.08      8.79 o
 -16   2  10       40.63       33.03     10.54 o
 -15   2  10      354.11      319.74     13.73 o
 -14   2  10       74.03       93.69      8.38 o
 -13   2  10       14.65        7.30      5.62 o
 -12   2  10        0.40       -2.81      5.15 o
 -11   2  10       38.89       19.89      4.83 o
 -10   2  10       88.98       85.30      4.82 o
  -9   2  10       72.46       87.72      4.40 o
  -8   2  10      192.89      199.22      4.92 o
  -7   2  10      239.42      266.85      5.31 o
  -6   2  10     5160.32     5180.56     39.10 o
  -5   2  10      352.82      353.73      6.84 o
  -4   2  10     2662.38     2571.64     22.34 o
  -3   2  10       90.05      111.94      4.37 o
  -2   2  10      285.37      270.26      7.55 o
  -1   2  10     1226.64     1200.84     12.28 o
   0   2  10        9.60       10.10      2.26 o
   1   2  10     1744.77     1768.70     17.52 o
   2   2  10     2719.43     2594.36     24.09 o
   3   2  10      637.54      641.28      8.61 o
   4   2  10     3855.34     3985.11     34.01 o
   5   2  10     4774.97     4967.48     41.54 o
   6   2  10        4.02       14.78      3.19 o
   7   2  10     1170.70     1235.53     15.23 o
   8   2  10      530.83      536.65      9.93 o
   9   2  10       22.09       14.73      4.76 o
  10   2  10      233.19      209.18      8.50 o
  11   2  10       59.27       37.68      7.73 o
  12   2  10       78.63       96.85      8.58 o
  13   2  10        1.44        4.98      7.44 o
  14   2  10      267.30      311.85     14.23 o
  15   2  10       59.79       48.81     11.22 o
  16   2  10       54.91       72.29     13.27 o
 -17   3  10        1.25       -9.00      9.00 o
 -16   3  10        0.29       -7.75      7.75 o
 -15   3  10       45.81       41.87      8.02 o
 -14   3  10        2.99       -0.70      6.30 o
 -13   3  10        2.17       -0.77      5.85 o
 -12   3  10        4.09        9.76      5.32 o
 -11   3  10      115.38      111.10      7.18 o
 -10   3  10        3.54        2.71      4.01 o
  -9   3  10      325.20      301.85      6.53 o
  -8   3  10       52.60       62.34      3.40 o
  -7   3  10       33.78       20.17      2.94 o
  -6   3  10      110.16      145.51      4.10 o
  -5   3  10        2.19        4.91      2.25 o
  -4   3  10      353.80      379.81      7.38 o
  -3   3  10     7945.42     7824.13     58.39 o
  -2   3  10       25.24       35.37      2.97 o
  -1   3  10     1736.54     1929.91     18.43 o
   0   3  10     1774.22     1998.50     18.80 o
   1   3  10     5755.21     5687.73     48.13 o
   2   3  10      793.42      937.92     11.41 o
   3   3  10      461.36      423.24      7.38 o
   4   3  10      203.28      212.62      6.00 o
   5   3  10       83.69       80.25      3.87 o
   6   3  10      529.98      551.64      8.90 o
   7   3  10      490.76      577.51      9.79 o
   8   3  10     2055.56     2062.62     22.24 o
   9   3  10       97.64       95.62      6.94 o
  10   3  10       46.51       46.96      6.70 o
  11   3  10       39.95       35.03      7.67 o
  12   3  10      231.77      253.15     11.98 o
  13   3  10       57.89       52.76      8.75 o
  14   3  10       41.08       35.82      9.09 o
  15   3  10       23.50        9.30     11.63 o
  16   3  10        6.30      -10.53     10.53 o
 -16   4  10       57.54       66.05      9.82 o
 -15   4  10       40.40       46.19      8.75 o
 -14   4  10      259.81      301.78     10.86 o
 -13   4  10       71.92       89.22      7.30 o
 -12   4  10        0.22        1.14      5.31 o
 -11   4  10      943.46      825.60     14.48 o
 -10   4  10     1480.81     1386.41     18.04 o
  -9   4  10       15.54       14.14      3.98 o
  -8   4  10      202.52      197.47      5.68 o
  -7   4  10       63.42       79.18      4.40 o
  -6   4  10        9.82        4.37      2.80 o
  -5   4  10     1112.27     1078.58     12.58 o
  -4   4  10       62.75       98.71      3.78 o
  -3   4  10      367.39      272.14      6.16 o
  -2   4  10       24.04       32.13      3.19 o
  -1   4  10       59.10       84.73      3.85 o
   0   4  10     1062.56     1293.30     14.29 o
   1   4  10      943.96      985.18     11.98 o
   2   4  10     9451.20     9211.62     72.72 o
   3   4  10     4355.48     4335.09     36.60 o
   4   4  10        0.95        0.21      2.98 o
   5   4  10      127.87      130.16      8.87 o
   6   4  10      274.62      251.45      6.68 o
   7   4  10      124.62      126.32      5.15 o
   8   4  10      456.78      452.64     11.60 o
   9   4  10       97.79       95.48      7.43 o
  10   4  10      602.37      606.87     14.79 o
  11   4  10       43.54       41.88      7.50 o
  12   4  10       21.93       25.04      7.46 o
  13   4  10       47.96       35.34     12.23 o
  14   4  10        1.36       -7.43      9.01 o
  15   4  10        1.16       -6.24      9.92 o
 -16   5  10       22.90       11.86      9.80 o
 -15   5  10        0.03        3.16      7.75 o
 -14   5  10       69.09       94.78      8.27 o
 -13   5  10        6.48       24.84      6.38 o
 -12   5  10       90.30       85.59      6.81 o
 -11   5  10      231.30      231.06      8.51 o
 -10   5  10       23.01       23.14      5.47 o
  -9   5  10     3021.90     2842.22     31.30 o
  -8   5  10      534.48      610.30     10.83 o
  -7   5  10       93.50       99.15      4.87 o
  -6   5  10      117.11      129.25      4.99 o
  -5   5  10        0.57        1.97      2.92 o
  -4   5  10      252.70      228.32      5.59 o
  -3   5  10     3706.56     3746.95     30.74 o
  -2   5  10       28.90       24.18      2.83 o
  -1   5  10      170.21      208.26      5.75 o
   0   5  10     1427.36     1321.20     15.64 o
   1   5  10       21.89        9.61      2.67 o
   2   5  10       64.65       95.98      4.09 o
   3   5  10      779.19      887.44     11.68 o
   4   5  10     1500.97     1463.26     17.32 o
   5   5  10      711.78      688.25     10.05 o
   6   5  10      171.94      183.42      6.35 o
   7   5  10      157.08      153.15      6.25 o
   8   5  10      211.48      209.26     10.22 o
   9   5  10      195.79      189.12      8.92 o
  10   5  10      549.78      595.22     17.71 o
  11   5  10      432.70      432.44     13.25 o
  12   5  10       31.57       29.57      7.93 o
  13   5  10       16.84       19.19      8.39 o
  14   5  10       86.48       93.79     14.68 o
  15   5  10       48.05       33.21     12.52 o
 -15   6  10       31.89       43.63      9.47 o
 -14   6  10       44.24       30.71      8.58 o
 -13   6  10       51.43       60.82      7.64 o
 -12   6  10       20.67       25.26      5.79 o
 -11   6  10       21.04       17.66      5.54 o
 -10   6  10      304.53      324.52      9.89 o
  -9   6  10       20.76       41.16      5.55 o
  -8   6  10       20.03       29.06      5.57 o
  -7   6  10     2211.47     2206.94     27.98 o
  -6   6  10       20.73       31.98      4.26 o
  -5   6  10       97.24      121.90      5.23 o
  -4   6  10       82.50       81.07      5.12 o
  -3   6  10     1936.81     1983.88     19.71 o
  -2   6  10      204.45      197.26      5.47 o
  -1   6  10      107.64       95.40      4.51 o
   0   6  10      438.99      439.27      8.24 o
   1   6  10     2345.09     2220.06     21.47 o
   2   6  10       76.74       62.46      4.27 o
   3   6  10      242.00      289.93      6.78 o
   4   6  10      233.91      222.60      5.94 o
   5   6  10      651.43      656.83     10.94 o
   6   6  10       22.05       19.96      4.26 o
   7   6  10      488.28      476.86     15.80 o
   8   6  10      693.63      665.02     16.27 o
   9   6  10        2.96       11.70      6.10 o
  10   6  10      126.02      138.34      8.73 o
  11   6  10      114.53      116.00     10.24 o
  12   6  10        8.84        9.15      7.52 o
  13   6  10       19.04       -1.95     10.09 o
  14   6  10       30.86       55.33     11.41 o
  15   6  10       32.91       33.99     12.82 o
 -15   7  10       39.13       24.79      9.23 o
 -14   7  10        0.38        0.64      7.97 o
 -13   7  10        0.00        2.12      8.91 o
 -12   7  10       48.06       71.37      7.12 o
 -11   7  10      139.30      160.63      8.15 o
 -10   7  10        6.73       36.89      6.65 o
  -9   7  10      640.01      613.35     17.82 o
  -8   7  10      135.95      129.46      8.91 o
  -7   7  10      667.44      651.85     13.60 o
  -6   7  10      147.77      171.66      8.10 o
  -5   7  10       93.20       74.50      4.99 o
  -4   7  10     1477.80     1375.11     15.74 o
  -3   7  10      703.03      754.00     11.63 o
  -2   7  10       94.06       85.13      4.70 o
  -1   7  10       32.93       28.21      4.50 o
   0   7  10     2668.80     2550.12     27.12 o
   1   7  10     1438.85     1490.24     19.03 o
   2   7  10      291.34      279.36      7.32 o
   3   7  10      303.45      274.29      9.04 o
   4   7  10      195.67      221.76      7.01 o
   5   7  10      727.60      693.74     14.92 o
   6   7  10        0.86       -3.13      5.51 o
   7   7  10      324.39      289.45     10.05 o
   8   7  10      386.88      401.01     13.01 o
   9   7  10        0.06       14.32      6.13 o
  10   7  10       22.50       22.86      6.74 o
  11   7  10       36.11       41.05      8.62 o
  12   7  10       80.64      113.85     15.35 o
  13   7  10       12.09        4.60     10.36 o
  14   7  10        6.25       10.90     10.70 o
 -14   8  10       18.30       31.69     11.47 o
 -13   8  10        0.09       -0.06      8.67 o
 -12   8  10       10.94       14.73      9.35 o
 -11   8  10      329.54      322.19     14.15 o
 -10   8  10       14.10       13.49      6.50 o
  -9   8  10       23.69        9.99      6.46 o
  -8   8  10      120.40       74.12      7.00 o
  -7   8  10      394.91      394.23     11.44 o
  -6   8  10      383.66      357.73     11.57 o
  -5   8  10       62.80       56.89      6.53 o
  -4   8  10      537.94      510.12     12.30 o
  -3   8  10        7.56       13.82      4.68 o
  -2   8  10      105.23       95.31      5.77 o
  -1   8  10       12.30       14.29      4.25 o
   0   8  10       40.36       45.00      4.83 o
   1   8  10      704.03      701.50     12.65 o
   2   8  10     1715.39     1679.89     21.38 o
   3   8  10     1089.14     1018.85     15.92 o
   4   8  10      751.19      746.43     14.55 o
   5   8  10      277.99      252.59      9.83 o
   6   8  10      147.09      153.89     10.73 o
   7   8  10      234.50      234.41      9.58 o
   8   8  10      180.78      180.49      9.94 o
   9   8  10      168.07      164.70     15.99 o
  10   8  10      100.03      104.37      9.48 o
  11   8  10       14.31        0.82      7.88 o
  12   8  10        8.76       22.37     10.95 o
  13   8  10       50.38       36.10     12.31 o
 -13   9  10       22.73       30.66     10.76 o
 -12   9  10       47.16       68.62     10.03 o
 -11   9  10       53.13       62.69      9.31 o
 -10   9  10       68.84       81.14      9.21 o
  -9   9  10        0.25       -5.92      5.92 o
  -8   9  10        0.84       -4.83      5.96 o
  -7   9  10        1.35       -2.31      5.92 o
  -6   9  10        6.39       15.10      6.34 o
  -5   9  10      687.94      702.16     18.53 o
  -4   9  10       18.19       26.92      6.98 o
  -3   9  10       66.10       86.84      7.78 o
  -2   9  10     1445.57     1330.54     20.12 o
  -1   9  10      366.94      377.45     10.00 o
   0   9  10       21.59       27.08      5.55 o
   1   9  10        0.69       -4.86      4.86 o
   2   9  10      387.64      380.18     13.83 o
   3   9  10        8.27       13.05      5.74 o
   4   9  10      163.14      187.24      8.11 o
   5   9  10      391.19      343.62     11.37 o
   6   9  10        0.02        3.26      5.92 o
   7   9  10      120.23      104.07      7.72 o
   8   9  10        3.82        1.14      7.01 o
   9   9  10       36.32       58.49     11.60 o
  10   9  10      147.36      145.55     12.34 o
  11   9  10        5.36       -6.36      7.93 o
  12   9  10        2.42       -8.50      8.50 o
 -12  10  10       56.08       55.72     10.97 o
 -11  10  10        0.92        6.78      8.80 o
 -10  10  10        3.57        8.28      8.57 o
  -9  10  10        0.26       16.55      9.16 o
  -8  10  10      197.30      204.58     12.44 o
  -7  10  10        4.55       -6.48      6.48 o
  -6  10  10       50.93       45.64      7.36 o
  -5  10  10      103.18       77.82      8.36 o
  -4  10  10      576.69      565.30     14.77 o
  -3  10  10      512.40      453.05     13.34 o
  -2  10  10        0.11        7.09      6.67 o
  -1  10  10      287.05      296.33     10.21 o
   0  10  10       23.88       28.77      6.56 o
   1  10  10        3.37        3.22      5.86 o
   2  10  10      102.11       94.29      8.39 o
   3  10  10      143.20      157.61      8.60 o
   4  10  10      101.50       97.95      8.20 o
   5  10  10       16.47       12.50      6.34 o
   6  10  10        8.37        6.47      6.02 o
   7  10  10        0.03       -0.91      9.72 o
   8  10  10       54.96       59.78     10.28 o
   9  10  10       14.79       17.99      8.28 o
  10  10  10       15.10       18.28      8.37 o
  11  10  10       25.80       37.99      9.26 o
 -11  11  10        0.04        5.09      9.33 o
 -10  11  10       20.28       26.28      9.55 o
  -9  11  10        4.60       -1.02      8.82 o
  -8  11  10        9.83       -8.23      8.23 o
  -7  11  10       18.40        8.96      7.66 o
  -6  11  10        4.38       -7.17      7.17 o
  -5  11  10        7.35       10.40      7.36 o
  -4  11  10        0.84       -5.83      7.00 o
  -3  11  10      320.17      310.10     12.71 o
  -2  11  10      427.72      461.72     14.91 o
  -1  11  10      252.18      256.61     12.07 o
   0  11  10      279.28      296.00     13.89 o
   1  11  10      346.99      397.90     12.79 o
   2  11  10       89.08       96.10      9.02 o
   3  11  10       17.01       18.50      7.03 o
   4  11  10        3.56       -0.52      6.27 o
   5  11  10       26.15       36.30      7.72 o
   6  11  10       11.12        6.79      6.64 o
   7  11  10        0.97        1.24     10.31 o
   8  11  10      461.87      537.10     15.97 o
   9  11  10       39.56       27.70      9.52 o
  10  11  10      110.17      104.53     11.40 o
  -9  12  10        0.43       -0.07      9.80 o
  -8  12  10       14.77       22.45     10.01 o
  -7  12  10       23.47       12.09     10.46 o
  -6  12  10        1.80       -3.34      8.47 o
  -5  12  10        6.72       15.59      8.75 o
  -4  12  10        0.54       16.25      8.59 o
  -3  12  10       25.02       29.83      9.20 o
  -2  12  10        0.64        6.94      7.99 o
  -1  12  10        0.39        2.80      7.76 o
   0  12  10        1.59        2.71      7.64 o
   1  12  10       37.59       43.53      8.14 o
   2  12  10        3.23       10.96      7.46 o
   3  12  10      156.75      157.86     10.99 o
   4  12  10       35.81       36.81      8.43 o
   5  12  10        0.05        4.40      7.92 o
   6  12  10      246.50      274.84     13.07 o
   7  12  10       45.18       53.63      9.84 o
   8  12  10        4.86       12.90      9.11 o
  -7  13  10        3.35       10.13     11.33 o
  -6  13  10        0.64        5.16     11.24 o
  -5  13  10       91.81       82.55     11.83 o
  -4  13  10      149.44      188.75     14.18 o
  -3  13  10        1.62        7.10      9.55 o
  -2  13  10      142.67      186.50     12.60 o
  -1  13  10      101.33      116.29     14.93 o
   0  13  10       69.23       64.63     10.47 o
   1  13  10       15.78       22.74      9.44 o
   2  13  10       60.86       65.96     11.33 o
   3  13  10      158.17      192.41     12.42 o
   4  13  10        0.08       -3.44      8.25 o
   5  13  10        3.20       19.46     10.86 o
   6  13  10        4.62        9.96      9.47 o
  -4  14  10       11.71       18.63     13.19 o
  -3  14  10        0.61        3.28     11.28 o
  -2  14  10        0.52       19.31     11.26 o
  -1  14  10       64.14       56.04     11.03 o
   0  14  10        9.20       13.77     10.34 o
   1  14  10        0.18       -2.98     10.52 o
   2  14  10        8.22        4.05     10.84 o
   3  14  10       43.34       36.07     11.75 o
 -17   0  11        0.26       -1.47     14.49 o
 -15   0  11        2.78        7.42      9.77 o
 -13   0  11      432.71      424.47     16.89 o
 -11   0  11        5.27        8.38      6.20 o
  -9   0  11      838.90      839.55     14.44 o
  -7   0  11      733.60      660.46     12.75 o
  -5   0  11      503.56      657.42     11.18 o
  -3   0  11    10499.37    10328.84    130.77 o
  -1   0  11      986.43      939.35     15.58 o
   1   0  11     8054.62     8141.94     94.87 o
   3   0  11    27842.87    27156.72    371.19 o
   5   0  11     2336.81     2237.30     34.63 o
   7   0  11     3026.23     3012.84     45.33 o
   9   0  11       33.44       26.65      6.41 o
  11   0  11      120.79       96.04     12.69 o
  13   0  11       13.48       14.36     12.53 o
  15   0  11      220.13      241.74     22.47 o
 -17   1  11        4.41       -8.61      8.61 o
 -16   1  11       10.84       -6.16      7.86 o
 -15   1  11       38.71       38.94      7.90 o
 -14   1  11       20.36       25.84      6.89 o
 -13   1  11       31.16       22.55      5.87 o
 -12   1  11      118.49      101.58      6.64 o
 -11   1  11        0.03        0.11      4.35 o
 -10   1  11     1672.71     1636.79     17.06 o
  -9   1  11        0.03        3.63      3.10 o
  -8   1  11       13.94       24.00      3.31 o
  -7   1  11      821.56      803.75     10.05 o
  -6   1  11        8.32       10.67      2.68 o
  -5   1  11     1881.73     1954.35     17.57 o
  -4   1  11     3502.19     3932.35     33.84 o
  -3   1  11      341.94      360.03      9.27 o
  -2   1  11      911.75      774.75      9.46 o
  -1   1  11     3495.38     3544.40     39.34 o
   0   1  11      191.50      166.12      6.59 o
   1   1  11      903.42     1046.70     13.73 o
   2   1  11     2801.84     2558.03     24.13 o
   3   1  11     5310.85     5547.62     49.72 o
   4   1  11      136.35      162.62      5.25 o
   5   1  11      121.10      123.25      4.93 o
   6   1  11     1171.82     1217.85     15.39 o
   7   1  11      720.22      682.54     12.01 o
   8   1  11     1055.09     1050.49     14.71 o
   9   1  11      157.49      178.92      7.40 o
  10   1  11       13.58        3.59      5.47 o
  11   1  11       29.89       46.03      7.21 o
  12   1  11       81.98       73.60      8.44 o
  13   1  11       31.12       34.79      9.73 o
  14   1  11       32.35       32.90     10.42 o
  15   1  11      102.34      118.27     13.02 o
  16   1  11       51.83       60.06     12.87 o
 -17   2  11       11.56       -5.83      9.23 o
 -16   2  11       16.70        1.16      7.99 o
 -15   2  11        1.89        2.19      7.49 o
 -14   2  11      357.03      389.40     12.10 o
 -13   2  11        4.93       -3.14      5.44 o
 -12   2  11      259.59      255.74      8.94 o
 -11   2  11       20.97       25.05      5.23 o
 -10   2  11      976.40      975.17     13.24 o
  -9   2  11       11.55       12.48      3.57 o
  -8   2  11      311.64      328.72      6.85 o
  -7   2  11      775.29      780.95     10.54 o
  -6   2  11      815.14      744.60      9.39 o
  -5   2  11     3468.29     3740.10     30.27 o
  -4   2  11      166.59      152.02      4.69 o
  -3   2  11     2790.80     3025.63     27.02 o
  -2   2  11     1513.76     1415.87     14.57 o
  -1   2  11       88.03      131.32      3.82 o
   0   2  11      581.86      576.98      9.78 o
   1   2  11     1640.62     1834.95     18.35 o
   2   2  11     1407.14     1563.07     16.37 o
   3   2  11     2193.40     1997.26     20.30 o
   4   2  11       72.43       56.87      4.85 o
   5   2  11        2.03        0.15      2.77 o
   6   2  11     1104.89     1122.59     13.90 o
   7   2  11      160.85      150.24      6.14 o
   8   2  11        0.77       -0.58      4.20 o
   9   2  11       46.18       46.10      5.48 o
  10   2  11        3.39        1.65      6.60 o
  11   2  11      276.67      230.65     11.21 o
  12   2  11      196.79      157.77     10.58 o
  13   2  11      112.62      123.29     10.54 o
  14   2  11        3.45        3.83      9.37 o
  15   2  11       44.96       67.50     11.80 o
  16   2  11       30.48       18.54     15.03 o
 -17   3  11       48.97       37.46     13.67 o
 -16   3  11       57.15       60.81     10.20 o
 -15   3  11       32.21       50.47      8.00 o
 -14   3  11        6.89        9.20      6.45 o
 -13   3  11      146.72      145.18      8.08 o
 -12   3  11      261.28      276.77      9.76 o
 -11   3  11      317.99      345.76      9.47 o
 -10   3  11     1023.52     1011.44     14.52 o
  -9   3  11      401.99      360.10      7.83 o
  -8   3  11        2.06       -2.05      2.97 o
  -7   3  11       42.04       48.84      3.40 o
  -6   3  11      670.18      642.84      7.84 o
  -5   3  11     1658.24     1693.21     16.50 o
  -4   3  11      280.13      386.03      7.96 o
  -3   3  11     6651.01     6632.74     50.45 o
  -2   3  11      526.81      512.09      7.84 o
  -1   3  11     4563.49     4685.18     39.07 o
   0   3  11     1528.96     1444.66     15.49 o
   1   3  11     3915.72     4269.23     37.49 o
   2   3  11     1698.05     1743.98     17.95 o
   3   3  11     3629.09     3654.12     33.11 o
   4   3  11      109.49       78.00      3.67 o
   5   3  11      502.21      570.03      8.98 o
   6   3  11      645.18      686.74     10.58 o
   7   3  11      357.15      352.97      7.74 o
   8   3  11      392.25      384.21      9.10 o
   9   3  11      236.55      203.17      8.06 o
  10   3  11      726.02      693.68     15.81 o
  11   3  11      139.81      141.08      9.84 o
  12   3  11        0.23       -1.76      7.38 o
  13   3  11        0.81       -6.64      7.56 o
  14   3  11       83.01       71.51     10.12 o
  15   3  11      127.48      172.43     14.36 o
  16   3  11       38.38       55.96     12.78 o
 -16   4  11       10.85        0.81      9.87 o
 -15   4  11       28.44       12.44      8.23 o
 -14   4  11       25.01       35.44      7.37 o
 -13   4  11        0.02       -5.75      5.87 o
 -12   4  11      190.90      196.38      8.67 o
 -11   4  11      110.19       98.26      8.65 o
 -10   4  11        1.61       10.89      5.33 o
  -9   4  11      583.20      627.87     10.96 o
  -8   4  11      155.37      145.12      4.99 o
  -7   4  11       19.98       13.11      3.95 o
  -6   4  11      538.79      539.87      9.37 o
  -5   4  11      984.64      904.53     12.31 o
  -4   4  11       11.51        8.51      2.76 o
  -3   4  11      337.33      293.46      6.39 o
  -2   4  11     1330.55     1396.02     15.01 o
  -1   4  11     1356.87     1510.59     16.48 o
   0   4  11     2882.95     2975.34     28.87 o
   1   4  11       98.03      191.06      6.00 o
   2   4  11     3885.26     4238.70     37.85 o
   3   4  11      254.45      253.30      5.98 o
   4   4  11     2875.52     2945.23     28.09 o
   5   4  11     4406.84     4535.92     40.86 o
   6   4  11      225.51      212.15      6.85 o
   7   4  11        8.91       11.16      3.82 o
   8   4  11     1158.60     1094.33     16.89 o
   9   4  11     1620.53     1603.68     24.62 o
  10   4  11      137.91      155.32      9.39 o
  11   4  11      238.03      218.29     10.53 o
  12   4  11        5.73       -7.09      7.09 o
  13   4  11        1.08        0.85      8.13 o
  14   4  11        3.88       10.37      9.66 o
  15   4  11        6.60       14.93      9.72 o
 -16   5  11        4.43       -9.22      9.22 o
 -15   5  11       62.93       72.82      9.37 o
 -14   5  11       83.47      102.32      9.14 o
 -13   5  11       31.66       18.00      6.40 o
 -12   5  11       50.61       34.29      6.76 o
 -11   5  11      143.78      130.16      7.26 o
 -10   5  11       24.97       25.00      5.45 o
  -9   5  11       89.54      109.15      5.69 o
  -8   5  11      959.82      898.98     15.28 o
  -7   5  11      134.34      115.09      5.46 o
  -6   5  11       48.22       47.69      3.97 o
  -5   5  11      341.32      321.76      6.83 o
  -4   5  11     3472.98     3544.97     30.87 o
  -3   5  11      466.23      440.25      7.95 o
  -2   5  11        0.64        5.26      3.29 o
  -1   5  11      217.26      210.82      5.98 o
   0   5  11     4481.35     4345.19     38.66 o
   1   5  11     1683.15     1855.58     20.44 o
   2   5  11     2913.56     2788.08     25.63 o
   3   5  11      379.17      402.91      7.87 o
   4   5  11      191.49      214.63      6.07 o
   5   5  11        2.40       -2.46      3.02 o
   6   5  11        2.54        0.24      3.49 o
   7   5  11       22.67       24.61      5.49 o
   8   5  11      196.12      205.60      8.86 o
   9   5  11      299.86      301.81     10.79 o
  10   5  11       17.14       29.81      7.05 o
  11   5  11       90.05       85.23      8.43 o
  12   5  11       74.61       86.96      9.24 o
  13   5  11       42.22       22.62      9.00 o
  14   5  11      105.61      113.50     11.31 o
  15   5  11        9.18        6.45     12.04 o
 -15   6  11        2.41        4.63      8.79 o
 -14   6  11       47.02       64.06      8.48 o
 -13   6  11       26.75       27.23      7.15 o
 -12   6  11       19.85       20.46      6.50 o
 -11   6  11       32.11       31.96      5.90 o
 -10   6  11       27.87       23.41      6.03 o
  -9   6  11       26.92       29.17      6.63 o
  -8   6  11      158.37      146.44     10.37 o
  -7   6  11      500.93      532.43     12.19 o
  -6   6  11      394.37      414.69      9.12 o
  -5   6  11      169.21      163.13      6.21 o
  -4   6  11     3410.97     3370.61     30.13 o
  -3   6  11     2001.63     2045.44     20.14 o
  -2   6  11      220.79      222.79      7.18 o
  -1   6  11      135.31      141.23      5.56 o
   0   6  11      628.10      707.66     12.37 o
   1   6  11       25.48       38.24      3.88 o
   2   6  11       31.77       48.73      4.57 o
   3   6  11       38.39       37.03      4.00 o
   4   6  11       40.21       30.79      4.36 o
   5   6  11     1254.83     1298.66     15.58 o
   6   6  11        1.54       -4.72      4.72 o
   7   6  11       27.90       31.40      5.97 o
   8   6  11      284.88      265.48     10.12 o
   9   6  11     1101.69     1020.59     19.03 o
  10   6  11       25.12       32.40      6.94 o
  11   6  11        1.49        8.38      6.84 o
  12   6  11      215.03      208.12     11.56 o
  13   6  11        3.33       -1.89      9.55 o
  14   6  11       96.63       92.29     12.08 o
 -15   7  11       26.06       26.51     11.48 o
 -14   7  11       25.61       40.99     11.96 o
 -13   7  11       80.16      107.07      9.67 o
 -12   7  11        6.92       10.63      6.76 o
 -11   7  11       45.63       52.34      7.49 o
 -10   7  11      171.38      169.43      9.54 o
  -9   7  11     1838.86     1916.82     35.61 o
  -8   7  11        4.69        3.68      5.66 o
  -7   7  11       13.70       12.26      5.72 o
  -6   7  11       12.97       25.51      5.99 o
  -5   7  11        5.69        2.61      3.73 o
  -4   7  11       49.94       76.01      5.14 o
  -3   7  11       61.76       73.09      5.13 o
  -2   7  11       40.04       42.17      4.51 o
  -1   7  11       77.34       76.82      4.89 o
   0   7  11      197.74      188.70      6.96 o
   1   7  11        3.30        7.72      4.02 o
   2   7  11      192.47      208.63      6.21 o
   3   7  11        4.83       11.21      4.22 o
   4   7  11      464.56      440.73      9.66 o
   5   7  11      351.76      351.48     11.02 o
   6   7  11        6.05       -5.24      5.24 o
   7   7  11     1916.92     1919.19     27.70 o
   8   7  11      196.92      200.95      9.17 o
   9   7  11       23.44       17.48      6.33 o
  10   7  11      245.71      249.80     11.10 o
  11   7  11       19.67       22.96      8.38 o
  12   7  11        8.79       -5.89     11.16 o
  13   7  11       15.28       26.15     10.31 o
  14   7  11       35.42       23.14     11.16 o
 -14   8  11       79.84       90.16     12.38 o
 -13   8  11       21.98       10.76      9.09 o
 -12   8  11        0.53        0.21      8.36 o
 -11   8  11      218.64      230.00     15.48 o
 -10   8  11        1.45       -5.70      6.30 o
  -9   8  11        0.18       -0.16      6.28 o
  -8   8  11       46.72       32.04      7.08 o
  -7   8  11       14.08        2.00      5.78 o
  -6   8  11      100.09       94.94      8.53 o
  -5   8  11     1596.39     1459.03     27.48 o
  -4   8  11     3181.31     3147.30     33.83 o
  -3   8  11       80.43       91.11      6.35 o
  -2   8  11      184.60      183.95      7.06 o
  -1   8  11      139.57      129.03      8.06 o
   0   8  11      144.67      148.80      6.79 o
   1   8  11      885.60      853.74     14.32 o
   2   8  11       64.56       87.25      6.14 o
   3   8  11      342.61      305.90      9.17 o
   4   8  11      140.66      174.45      8.36 o
   5   8  11       53.57       58.14      7.17 o
   6   8  11       96.60      115.67      8.31 o
   7   8  11        5.53       11.14      6.12 o
   8   8  11      172.82      179.06      9.08 o
   9   8  11        1.13        1.33      6.49 o
  10   8  11       12.21       -6.78      7.57 o
  11   8  11       50.79       47.21     10.21 o
  12   8  11        1.70       21.40     10.17 o
  13   8  11        1.20       -1.43      9.70 o
 -13   9  11        5.93       14.92     18.49 o
 -12   9  11        7.43        4.38      8.95 o
 -11   9  11        0.22        7.31      8.10 o
 -10   9  11        6.71        0.76      7.73 o
  -9   9  11       29.96       30.00      7.70 o
  -8   9  11       52.68       48.07      7.30 o
  -7   9  11       11.20       11.46      6.57 o
  -6   9  11      357.39      357.73     11.67 o
  -5   9  11      138.15      120.51      8.01 o
  -4   9  11     1887.17     1808.17     26.42 o
  -3   9  11      746.70      783.30     16.63 o
  -2   9  11       74.93       90.46      7.86 o
  -1   9  11      134.26      156.65      7.69 o
   0   9  11     1958.16     1814.96     23.24 o
   1   9  11      102.24      107.02      7.65 o
   2   9  11      307.53      299.70     10.50 o
   3   9  11       88.47       77.00      7.20 o
   4   9  11      776.23      814.42     15.65 o
   5   9  11      471.77      469.36     13.22 o
   6   9  11        1.39       -4.17      6.04 o
   7   9  11      138.01      158.02      9.40 o
   8   9  11      128.55      136.86      8.69 o
   9   9  11        0.14       -5.06      7.87 o
  10   9  11        0.43        3.88      8.00 o
  11   9  11        7.77       16.61      8.84 o
  12   9  11       29.45       36.15     13.20 o
 -12  10  11        5.14       17.03     10.19 o
 -11  10  11        6.35       17.36      9.48 o
 -10  10  11        0.84        6.80      8.90 o
  -9  10  11       51.95       52.24     11.00 o
  -8  10  11        0.77        1.98      6.99 o
  -7  10  11      140.55      114.03      9.46 o
  -6  10  11       15.11       22.23      7.18 o
  -5  10  11        0.16        1.99      6.80 o
  -4  10  11       48.54       33.29      7.41 o
  -3  10  11       86.08       80.96      8.26 o
  -2  10  11      832.30      793.41     17.14 o
  -1  10  11       49.15       41.78     10.82 o
   0  10  11       11.10        5.61      6.01 o
   1  10  11       72.28       83.51      8.02 o
   2  10  11       14.73       30.31      6.65 o
   3  10  11       53.01       59.78      7.16 o
   4  10  11       20.70       33.80      7.01 o
   5  10  11       11.12       13.41      6.73 o
   6  10  11      143.36      123.95     10.03 o
   7  10  11       30.08       32.39      7.25 o
   8  10  11       22.78       33.10      8.91 o
   9  10  11        0.02       14.32      8.64 o
  10  10  11      102.37      135.11     11.59 o
  11  10  11        0.65      -11.35     11.35 o
 -11  11  11        6.52       23.46     11.88 o
 -10  11  11       44.74       52.41     10.62 o
  -9  11  11       16.63        4.33      9.00 o
  -8  11  11        4.07       -4.19      8.72 o
  -7  11  11       21.87       21.50      8.19 o
  -6  11  11       11.51       17.77      7.77 o
  -5  11  11       68.27       58.01      8.53 o
  -4  11  11        0.03       -4.81      7.08 o
  -3  11  11       17.89       20.99      8.35 o
  -2  11  11        2.40       18.56      7.89 o
  -1  11  11       51.27       73.57      8.87 o
   0  11  11        0.30        2.01      7.00 o
   1  11  11        0.15        2.59      6.95 o
   2  11  11      121.97      112.39      9.23 o
   3  11  11        0.02        0.10      6.92 o
   4  11  11       26.14       24.44      7.42 o
   5  11  11        0.49       -0.88      6.86 o
   6  11  11       27.91       47.75      8.51 o
   7  11  11       59.41       76.22     13.73 o
   8  11  11       10.59       15.68      8.04 o
   9  11  11        2.54       12.57      9.18 o
  10  11  11        3.96       -0.39      9.45 o
  -9  12  11       20.22       36.46     11.08 o
  -8  12  11       12.27       15.92     10.37 o
  -7  12  11        0.97        3.13     10.31 o
  -6  12  11        7.54        8.05      9.48 o
  -5  12  11       35.09       25.92      9.72 o
  -4  12  11      135.56      111.83     11.21 o
  -3  12  11        9.69        2.01      8.65 o
  -2  12  11       42.06       37.81      9.47 o
  -1  12  11        0.13       -2.47      7.71 o
   0  12  11       19.74       35.55      8.85 o
   1  12  11       36.12       52.05      9.00 o
   2  12  11       53.33       50.35      9.19 o
   3  12  11        7.11        4.95      8.06 o
   4  12  11        5.58       12.22      7.94 o
   5  12  11        9.35       25.97      8.33 o
   6  12  11        0.36        3.26      8.68 o
   7  12  11       15.83       17.37      9.34 o
   8  12  11      165.61      190.93     12.63 o
  -7  13  11        1.36       -1.41     11.01 o
  -6  13  11      118.02      137.27     21.36 o
  -5  13  11       12.92       16.47     10.36 o
  -4  13  11       15.77       25.39     10.49 o
  -3  13  11       74.47       88.07     11.77 o
  -2  13  11       15.63        9.87      9.28 o
  -1  13  11       15.56       23.67      9.16 o
   0  13  11       27.47       33.56      9.58 o
   1  13  11       13.96       10.23     10.32 o
   2  13  11        8.70       19.45     11.55 o
   3  13  11        0.16       -1.75      9.17 o
   4  13  11        2.85       19.43      9.16 o
   5  13  11       35.68       39.82     10.63 o
   6  13  11        5.52       18.00     10.08 o
  -3  14  11      284.24      303.56     17.72 o
  -2  14  11        5.30        8.56     11.06 o
  -1  14  11       42.21       76.48     13.59 o
   0  14  11        0.37        0.26     11.38 o
   1  14  11        2.45        6.44     10.86 o
   2  14  11        0.36       -3.92     10.39 o
 -16   0  12      219.26      250.19     25.62 o
 -14   0  12      456.14      453.92     18.44 o
 -12   0  12      343.92      427.06     13.77 o
 -10   0  12      202.06      151.15      8.21 o
  -8   0  12       33.83       41.21      5.13 o
  -6   0  12     4391.80     4771.22     55.16 o
  -4   0  12      950.82      949.03     16.71 o
  -2   0  12      336.15      355.48     11.73 o
   0   0  12     4488.96     4671.65     63.08 o
   2   0  12       30.70       32.88      4.99 o
   4   0  12      247.07      216.21      8.99 o
   6   0  12      433.09      361.03     12.11 o
   8   0  12      255.71      280.43     11.82 o
  10   0  12       53.54       59.72      8.89 o
  12   0  12        1.48        4.97     11.52 o
  14   0  12        6.23       -7.70     12.85 o
  16   0  12       64.38       78.73     19.27 o
 -17   1  12        0.85       -6.67      8.69 o
 -16   1  12        3.03       -7.75      7.75 o
 -15   1  12      133.90      107.36      9.70 o
 -14   1  12       14.00        9.79      6.67 o
 -13   1  12      128.29      170.59      8.37 o
 -12   1  12      266.52      277.40      8.91 o
 -11   1  12        1.00       12.67      4.90 o
 -10   1  12       24.22       38.46      5.01 o
  -9   1  12       32.78       28.97      3.84 o
  -8   1  12      418.80      400.07      7.70 o
  -7   1  12     2732.54     2609.69     23.06 o
  -6   1  12       96.59      109.21      4.00 o
  -5   1  12     3859.91     4108.17     35.43 o
  -4   1  12       20.23       44.57      3.33 o
  -3   1  12     1440.12     1337.85     15.16 o
  -2   1  12     1347.24     1366.92     15.70 o
  -1   1  12     1670.44     2003.52     21.96 o
   0   1  12     4796.95     5060.57     45.60 o
   1   1  12    12354.28    12415.00    110.31 o
   2   1  12      383.26      347.20      8.65 o
   3   1  12        2.42       10.84      3.30 o
   4   1  12     2120.99     1992.99     22.50 o
   5   1  12       96.41       85.03      4.62 o
   6   1  12     2626.59     2781.77     28.53 o
   7   1  12      600.04      588.46     11.46 o
   8   1  12      292.68      278.86      8.40 o
   9   1  12       40.45       40.44      5.58 o
  10   1  12        4.72        4.54      5.40 o
  11   1  12      382.47      408.92     12.99 o
  12   1  12        6.93       15.75      7.71 o
  13   1  12       19.41       22.42      9.39 o
  14   1  12        0.59       10.87      9.66 o
  15   1  12      179.81      195.02     15.10 o
  16   1  12       45.97       65.13     13.14 o
 -17   2  12        9.36       21.89     10.59 o
 -16   2  12        4.41       -2.78      8.93 o
 -15   2  12        9.77        1.32      7.33 o
 -14   2  12        4.85       11.40      7.04 o
 -13   2  12      403.98      417.20     11.48 o
 -12   2  12        0.60        1.41      5.26 o
 -11   2  12      210.58      193.15      7.28 o
 -10   2  12       15.12       22.57      4.70 o
  -9   2  12     1306.99     1245.54     15.41 o
  -8   2  12     1060.47     1083.42     12.63 o
  -7   2  12      506.66      504.61      8.29 o
  -6   2  12      203.69      191.49      4.86 o
  -5   2  12     3202.15     3100.10     26.95 o
  -4   2  12      348.36      411.67      8.83 o
  -3   2  12     6688.30     6706.63     56.94 o
  -2   2  12      960.13      878.64     11.23 o
  -1   2  12      474.45      387.13      8.78 o
   0   2  12     5787.11     6147.78     54.28 o
   1   2  12       90.53      126.19      5.27 o
   2   2  12        0.37        7.94      2.68 o
   3   2  12      277.16      314.42      9.81 o
   4   2  12      445.28      563.81      9.04 o
   5   2  12       46.13       61.67      4.47 o
   6   2  12      287.31      273.56      7.10 o
   7   2  12        6.58        3.53      3.89 o
   8   2  12      321.79      333.89      9.18 o
   9   2  12      482.90      491.18     11.39 o
  10   2  12      292.29      268.09     11.56 o
  11   2  12       99.60       87.06      8.82 o
  12   2  12       74.77       58.22      8.30 o
  13   2  12        6.87       -5.00      7.42 o
  14   2  12       75.88       59.92     11.23 o
  15   2  12       20.03        7.35     10.81 o
  16   2  12      120.85      116.83     14.37 o
 -16   3  12        0.58      -12.53     12.53 o
 -15   3  12       12.70        6.80      8.91 o
 -14   3  12       64.84       65.41      7.86 o
 -13   3  12        6.95       -0.16      6.08 o
 -12   3  12      111.44      120.33      7.72 o
 -11   3  12      250.27      274.93      8.65 o
 -10   3  12       13.75       18.67      4.75 o
  -9   3  12     1149.36     1087.72     14.80 o
  -8   3  12     1061.38     1103.44     13.48 o
  -7   3  12       24.59       22.06      3.24 o
  -6   3  12       32.45       48.23      3.35 o
  -5   3  12      493.14      516.54      9.43 o
  -4   3  12      188.04      166.60      5.84 o
  -3   3  12     1103.12     1031.28     11.80 o
  -2   3  12       81.07       42.63      3.59 o
  -1   3  12     2122.56     2062.36     19.63 o
   0   3  12      712.70      844.95     11.35 o
   1   3  12     3597.54     3862.37     36.16 o
   2   3  12     1488.44     1705.79     17.99 o
   3   3  12     5900.03     5790.64     54.82 o
   4   3  12      138.34      133.94      4.57 o
   5   3  12       94.10      102.97      5.54 o
   6   3  12      701.40      683.03     10.90 o
   7   3  12      727.87      743.32     11.75 o
   8   3  12       81.62       86.75      6.29 o
   9   3  12        3.28       -4.47      5.72 o
  10   3  12      101.34      120.98      8.76 o
  11   3  12       20.65       28.53      7.68 o
  12   3  12       10.07       16.99      7.83 o
  13   3  12        0.94       -6.10     10.54 o
  14   3  12       24.40       30.92      9.43 o
  15   3  12      231.59      241.92     15.93 o
 -16   4  12       26.83       28.08     13.40 o
 -15   4  12       30.49       41.48      9.00 o
 -14   4  12      193.34      205.40     10.93 o
 -13   4  12       26.09       11.18      6.36 o
 -12   4  12      202.83      190.45      8.68 o
 -11   4  12        2.82        3.67      5.47 o
 -10   4  12      238.78      237.54      8.42 o
  -9   4  12      399.70      421.75      9.36 o
  -8   4  12       18.71       20.46      3.87 o
  -7   4  12       72.92       66.11      4.15 o
  -6   4  12      158.76      175.79      5.98 o
  -5   4  12      699.93      706.71     10.30 o
  -4   4  12      416.24      438.11      7.99 o
  -3   4  12     4567.34     4650.77     40.07 o
  -2   4  12      586.91      705.52     10.32 o
  -1   4  12      888.45      800.15     11.11 o
   0   4  12     1010.19      975.58     12.75 o
   1   4  12      452.14      528.73      9.10 o
   2   4  12       37.35       30.09      3.93 o
   3   4  12     4735.32     4949.23     41.84 o
   4   4  12      452.57      437.93     10.18 o
   5   4  12       12.54       19.37      4.05 o
   6   4  12      255.16      246.36      6.79 o
   7   4  12      401.68      413.53     16.95 o
   8   4  12      248.24      263.81      9.89 o
   9   4  12       68.70       51.47      7.11 o
  10   4  12      322.97      311.17     11.78 o
  11   4  12      281.71      264.77     12.24 o
  12   4  12       56.52       32.16      9.77 o
  13   4  12       23.51       30.15      9.03 o
  14   4  12        0.55       12.92      9.66 o
  15   4  12        4.42       -2.79     10.71 o
 -16   5  12        0.00       14.46      9.97 o
 -15   5  12       16.56       20.90      8.50 o
 -14   5  12        0.00        5.82      7.36 o
 -13   5  12      206.37      253.42     10.96 o
 -12   5  12      341.35      398.61     11.02 o
 -11   5  12       34.01       34.07      5.90 o
 -10   5  12       58.86       71.22      7.12 o
  -9   5  12      693.92      625.72     12.17 o
  -8   5  12     1100.22     1014.81     16.97 o
  -7   5  12      751.48      709.45     12.77 o
  -6   5  12        7.93       12.78      5.21 o
  -5   5  12     1630.03     1581.41     23.92 o
  -4   5  12        5.02       20.47      3.81 o
  -3   5  12       24.41       34.85      4.25 o
  -2   5  12      137.44      156.71      5.44 o
  -1   5  12      957.17      985.53     13.43 o
   0   5  12     1499.71     1531.08     17.02 o
   1   5  12     4450.12     4566.51     44.83 o
   2   5  12      155.66      157.19      5.36 o
   3   5  12      847.44      846.57     11.87 o
   4   5  12      464.81      473.90      8.68 o
   5   5  12        7.72        4.80      3.43 o
   6   5  12      166.00      175.79      6.89 o
   7   5  12        7.55        2.78      5.30 o
   8   5  12      121.69      134.63      8.11 o
   9   5  12       10.19       20.88      6.74 o
  10   5  12      156.76      193.76      9.58 o
  11   5  12       25.55       23.33      7.39 o
  12   5  12        0.03       -7.42      7.42 o
  13   5  12       22.82        3.74      8.38 o
  14   5  12       38.89       23.40     13.90 o
  15   5  12        3.29       -8.94     12.06 o
 -15   6  12       13.69       34.15      9.98 o
 -14   6  12       17.93       36.13      8.24 o
 -13   6  12       11.13       15.20      7.41 o
 -12   6  12       97.10       87.91      7.78 o
 -11   6  12      195.68      197.76     10.02 o
 -10   6  12       22.69       23.60      5.77 o
  -9   6  12      360.94      400.94     12.89 o
  -8   6  12        3.36        2.86      6.85 o
  -7   6  12        7.86       -4.50      5.05 o
  -6   6  12     1342.97     1264.31     17.21 o
  -5   6  12       37.14       43.76      4.20 o
  -4   6  12      140.84      119.63      5.26 o
  -3   6  12     1013.92      999.13     13.68 o
  -2   6  12      209.30      242.94      7.23 o
  -1   6  12      137.70      142.69      5.79 o
   0   6  12      693.42      728.29     11.62 o
   1   6  12     4072.61     3836.85     37.23 o
   2   6  12      161.14      172.02      6.16 o
   3   6  12      413.42      450.18     10.13 o
   4   6  12      636.76      594.30     10.26 o
   5   6  12       89.55      130.98      8.40 o
   6   6  12       57.59       45.68      6.22 o
   7   6  12        5.87       -5.26      5.26 o
   8   6  12      393.28      402.92     12.12 o
   9   6  12      422.59      435.85     13.85 o
  10   6  12       85.44       79.62      8.11 o
  11   6  12       42.98       38.62      7.78 o
  12   6  12        5.76        7.82      7.78 o
  13   6  12      102.19       85.17     11.94 o
  14   6  12       20.84       32.47     11.79 o
 -15   7  12        0.54       -2.50      8.84 o
 -14   7  12       46.04       44.35      9.27 o
 -13   7  12       47.69       64.08     12.91 o
 -12   7  12       84.48       72.33      8.72 o
 -11   7  12      371.69      370.75     13.76 o
 -10   7  12       80.89      102.65      8.75 o
  -9   7  12      230.56      238.16     10.65 o
  -8   7  12      585.44      592.38     15.07 o
  -7   7  12       20.17       23.42      5.92 o
  -6   7  12      362.92      399.18     10.74 o
  -5   7  12        7.62       10.65      5.63 o
  -4   7  12     3210.35     2929.11     30.11 o
  -3   7  12      338.10      324.49      8.64 o
  -2   7  12      104.42      106.70      5.53 o
  -1   7  12        0.67        4.72      4.02 o
   0   7  12     1105.06     1164.26     17.44 o
   1   7  12     2385.25     2362.19     25.57 o
   2   7  12      626.27      614.51     11.22 o
   3   7  12     1006.26      970.16     14.56 o
   4   7  12       74.67       90.06      7.60 o
   5   7  12      369.62      366.20     14.13 o
   6   7  12       53.48       61.01      6.91 o
   7   7  12      405.07      409.62     12.24 o
   8   7  12      255.84      262.10     10.41 o
   9   7  12       64.65       93.10      7.87 o
  10   7  12      353.20      368.38     12.49 o
  11   7  12       29.97       26.72      8.80 o
  12   7  12        0.90        0.03      9.45 o
  13   7  12        2.56       -9.15      9.15 o
  14   7  12        9.85       -5.08     12.63 o
 -14   8  12        2.69       18.50     11.10 o
 -13   8  12       10.45        5.73     10.24 o
 -12   8  12        0.17        3.65      8.76 o
 -11   8  12       40.26       41.97      8.13 o
 -10   8  12        0.60       -7.33      7.33 o
  -9   8  12       17.12       13.53      6.85 o
  -8   8  12      347.83      280.27     11.04 o
  -7   8  12       44.03       33.91      7.09 o
  -6   8  12      121.28      129.79      8.13 o
  -5   8  12       55.93       73.78      6.95 o
  -4   8  12       90.59      125.69      7.89 o
  -3   8  12      614.64      606.65     12.02 o
  -2   8  12     1102.56     1101.55     16.02 o
  -1   8  12       14.85       27.14      5.55 o
   0   8  12     2151.04     2070.51     25.81 o
   1   8  12      408.77      392.06      9.91 o
   2   8  12      167.60      183.35      8.89 o
   3   8  12        3.60       12.09      5.30 o
   4   8  12      333.64      368.01     10.90 o
   5   8  12      462.36      479.17     14.88 o
   6   8  12     1643.57     1635.27     25.47 o
   7   8  12       76.20      101.57      7.99 o
   8   8  12      192.84      215.60      9.94 o
   9   8  12       26.85       30.30      7.16 o
  10   8  12       36.02       41.16      8.64 o
  11   8  12        0.70       15.93      8.69 o
  12   8  12        2.29       10.07      9.73 o
  13   8  12       17.10       22.36     10.76 o
 -13   9  12       50.68       73.02     12.16 o
 -12   9  12       15.72       13.38      9.64 o
 -11   9  12      125.47      171.25     12.01 o
 -10   9  12      124.61      134.30     10.76 o
  -9   9  12        0.01        4.52      6.61 o
  -8   9  12        0.67       -1.68      6.53 o
  -7   9  12       20.75        9.52      6.79 o
  -6   9  12       23.36       10.90      6.35 o
  -5   9  12      257.23      264.82     11.31 o
  -4   9  12      177.40      208.35      9.85 o
  -3   9  12       66.20       64.21      7.72 o
  -2   9  12        1.04        3.29      5.43 o
  -1   9  12      399.62      387.57     12.72 o
   0   9  12     1001.52      981.32     17.00 o
   1   9  12      564.35      542.57     13.60 o
   2   9  12       35.88       35.64      6.75 o
   3   9  12       53.61       47.92      6.91 o
   4   9  12       70.01       65.22      6.86 o
   5   9  12      119.47      123.45      8.57 o
   6   9  12      118.63      143.77      9.26 o
   7   9  12      479.54      438.60     13.24 o
   8   9  12        6.64        2.04      6.54 o
   9   9  12        1.86       -7.30      7.87 o
  10   9  12      147.65      150.30     11.39 o
  11   9  12       33.61       31.77     11.53 o
  12   9  12        2.76        4.82      9.81 o
 -12  10  12        0.68        2.34     10.13 o
 -11  10  12        1.54        4.53      9.38 o
 -10  10  12        9.49        7.28      8.89 o
  -9  10  12        2.18        7.63      9.48 o
  -8  10  12       28.09       12.39      7.50 o
  -7  10  12        0.02       -6.56      6.56 o
  -6  10  12       36.91       34.28      7.78 o
  -5  10  12      155.82      151.01      9.74 o
  -4  10  12       11.65       13.36      6.77 o
  -3  10  12      279.03      261.51     10.98 o
  -2  10  12       86.67       97.57      8.52 o
  -1  10  12        0.25       -2.67      6.43 o
   0  10  12       21.38       35.67      6.94 o
   1  10  12      253.22      231.80     10.01 o
   2  10  12       26.91       17.50      6.56 o
   3  10  12       11.84       10.22      8.99 o
   4  10  12        1.22       -6.35      6.35 o
   5  10  12       79.36       87.52      7.85 o
   6  10  12       50.33       42.32      8.49 o
   7  10  12       96.01      114.00     13.08 o
   8  10  12       10.91       18.40      9.48 o
   9  10  12      294.81      343.03     15.48 o
  10  10  12        2.89       -5.09      9.76 o
  11  10  12        6.78        0.62     10.11 o
 -11  11  12       29.89       18.02     14.65 o
 -10  11  12       52.27       35.61     11.97 o
  -9  11  12        6.58        4.48      9.53 o
  -8  11  12       61.48       52.00     10.73 o
  -7  11  12       30.86       10.92     10.04 o
  -6  11  12        4.30       14.12      8.06 o
  -5  11  12        6.82       -3.09      7.90 o
  -4  11  12       61.86       64.66      9.35 o
  -3  11  12      114.01      126.81     11.59 o
  -2  11  12      134.17      153.76     10.58 o
  -1  11  12       38.31       34.54      8.46 o
   0  11  12       94.07       68.99      9.60 o
   1  11  12       55.70       40.20      8.03 o
   2  11  12      395.75      442.16     15.49 o
   3  11  12        8.17       -1.63      6.96 o
   4  11  12       32.70       57.60      8.26 o
   5  11  12       33.13       40.67      7.93 o
   6  11  12      157.94      167.00     13.23 o
   7  11  12        0.42       -0.04      7.96 o
   8  11  12        6.59       -3.14     10.01 o
   9  11  12      142.35      162.93     12.98 o
  10  11  12      143.66      175.10     24.03 o
  -9  12  12      153.04      184.30     14.73 o
  -8  12  12        8.07        0.69     10.03 o
  -7  12  12      106.79      110.55     13.32 o
  -6  12  12       64.51       74.13     10.81 o
  -5  12  12        7.01       20.82      9.46 o
  -4  12  12       12.88       17.26      9.19 o
  -3  12  12       67.27       77.55     10.53 o
  -2  12  12       41.40       33.79      8.97 o
  -1  12  12       14.71       17.86      8.41 o
   0  12  12        1.89        0.66      8.27 o
   1  12  12        1.18        9.25      8.65 o
   2  12  12      107.23      116.23     10.70 o
   3  12  12        1.41        2.09      8.00 o
   4  12  12        9.05       25.29      8.67 o
   5  12  12      252.52      267.66     12.90 o
   6  12  12       43.83       60.30     10.82 o
   7  12  12        3.35       11.04      9.07 o
   8  12  12       18.75       29.16      9.81 o
  -7  13  12       16.39        7.43     15.36 o
  -6  13  12       55.14       64.50     21.35 o
  -5  13  12       31.78       29.37     10.83 o
  -4  13  12        1.05        8.10     10.09 o
  -3  13  12      103.00      116.44     13.09 o
  -2  13  12       32.34       16.00     10.28 o
  -1  13  12       46.54       71.70     12.23 o
   0  13  12       63.03       56.87     10.82 o
   1  13  12       17.29       25.49     11.17 o
   2  13  12      236.27      247.91     15.50 o
   3  13  12       15.68       32.30      9.64 o
   4  13  12        0.17       -6.98      8.67 o
   5  13  12        5.11        8.74     10.05 o
   6  13  12       62.32       -8.29     30.26 o
  -2  14  12        5.39       27.14     13.83 o
  -1  14  12        2.15       -5.66     11.02 o
   0  14  12       28.50       41.83     12.50 o
   1  14  12       27.66       25.36     13.19 o
 -17   0  13        4.42       16.04     15.97 o
 -15   0  13      317.99      326.15     17.25 o
 -13   0  13     1488.02     1459.01     31.79 o
 -11   0  13      179.42      183.00     10.43 o
  -9   0  13      149.07      134.65      8.48 o
  -7   0  13     1560.40     1469.11     22.27 o
  -5   0  13      462.64      447.23     16.06 o
  -3   0  13     9724.43    10074.94    128.83 o
  -1   0  13     7449.47     7736.51    100.48 o
   1   0  13      338.09      451.71     10.78 o
   3   0  13       54.75       81.78      6.59 o
   5   0  13      159.38      166.15      8.71 o
   7   0  13      123.50      113.74      8.65 o
   9   0  13       51.00       33.06      9.30 o
  11   0  13      261.46      253.89     15.70 o
  13   0  13        0.02        4.57     12.10 o
  15   0  13       54.57       34.43     16.85 o
 -17   1  13       17.12       26.86     13.42 o
 -16   1  13       52.78       55.64      9.82 o
 -15   1  13      164.40      182.72     11.31 o
 -14   1  13        0.08        7.78      7.64 o
 -13   1  13        8.91       25.26      6.71 o
 -12   1  13        2.53        5.22      5.44 o
 -11   1  13      212.27      216.47      8.09 o
 -10   1  13     2763.00     2798.39     28.02 o
  -9   1  13       55.30       46.72      4.55 o
  -8   1  13     2759.15     2703.78     25.21 o
  -7   1  13       59.16       66.38      3.93 o
  -6   1  13      797.35      886.81     11.14 o
  -5   1  13      226.59      202.53      5.80 o
  -4   1  13     4387.29     4624.12     37.73 o
  -3   1  13     1520.39     1573.78     17.43 o
  -2   1  13    14140.08    13691.19    121.52 o
  -1   1  13      127.05      176.96      8.06 o
   0   1  13      451.80      555.93     16.12 o
   1   1  13     2877.99     3262.14     33.22 o
   2   1  13     2408.39     2483.25     25.32 o
   3   1  13     2781.50     2931.52     30.66 o
   4   1  13     1867.25     1835.45     21.48 o
   5   1  13       91.81       98.72      4.96 o
   6   1  13      207.08      237.56      7.07 o
   7   1  13       79.97       89.38      5.39 o
   8   1  13       97.38       86.68      6.15 o
   9   1  13      803.19      841.93     15.67 o
  10   1  13      400.56      372.57     12.12 o
  11   1  13      172.68      178.28      9.96 o
  12   1  13       30.24       21.92      8.51 o
  13   1  13      108.56      100.88     11.64 o
  14   1  13       53.39       61.24     11.16 o
  15   1  13      104.55      129.65     13.66 o
  16   1  13      166.35      218.60     20.45 o
 -17   2  13       73.26      100.75     17.23 o
 -16   2  13      104.01       85.94     11.43 o
 -15   2  13        1.71       16.03      8.49 o
 -14   2  13        2.98       -0.32      7.12 o
 -13   2  13      345.09      348.69     11.96 o
 -12   2  13       37.72       33.82      6.00 o
 -11   2  13        3.07       -3.40      5.22 o
 -10   2  13       36.89       31.32      5.05 o
  -9   2  13      342.88      332.94      8.08 o
  -8   2  13      122.90      127.59      4.89 o
  -7   2  13      302.37      271.82      6.32 o
  -6   2  13       93.67       89.19      4.69 o
  -5   2  13       12.35       19.26      3.47 o
  -4   2  13     1485.41     1653.00     19.02 o
  -3   2  13     5878.11     6034.16     54.42 o
  -2   2  13     3466.24     3094.54     29.03 o
  -1   2  13     1209.48     1202.42     14.29 o
   0   2  13      953.09      900.82     12.33 o
   1   2  13     2424.67     2615.04     26.13 o
   2   2  13     5260.95     5034.26     48.25 o
   3   2  13       22.79       12.94      3.26 o
   4   2  13       16.39       15.47      3.61 o
   5   2  13      161.48      204.69      6.75 o
   6   2  13      341.11      337.71     10.67 o
   7   2  13       89.76      110.67      5.71 o
   8   2  13      274.41      267.73      9.81 o
   9   2  13      221.49      196.01      8.68 o
  10   2  13      311.46      300.76     12.15 o
  11   2  13       69.77       47.40      8.46 o
  12   2  13        2.38        6.79      7.23 o
  13   2  13       94.86       94.26     11.40 o
  14   2  13       34.00       21.63     10.34 o
  15   2  13      127.93      138.61     14.17 o
 -16   3  13        2.06       -2.47      9.63 o
 -15   3  13       26.05       26.13      9.39 o
 -14   3  13      158.74      154.63     10.09 o
 -13   3  13      343.05      382.99     11.73 o
 -12   3  13      176.79      166.54      8.60 o
 -11   3  13      192.54      179.04      8.27 o
 -10   3  13      145.44      144.29      6.80 o
  -9   3  13        1.80        8.13      4.31 o
  -8   3  13       61.85       66.38      4.54 o
  -7   3  13      493.11      501.32      8.84 o
  -6   3  13       45.32       44.85      3.38 o
  -5   3  13       34.81       39.64      4.10 o
  -4   3  13      191.82      164.21      5.74 o
  -3   3  13      704.09      697.42     11.09 o
  -2   3  13      183.76      247.43      9.23 o
  -1   3  13      383.82      405.01      7.32 o
   0   3  13     3716.04     3841.29     36.19 o
   1   3  13      961.09     1091.90     13.87 o
   2   3  13      919.69      943.82     12.74 o
   3   3  13     3505.49     3406.68     34.79 o
   4   3  13     2256.31     2266.08     26.21 o
   5   3  13        1.17       -2.43      3.33 o
   6   3  13        8.92       14.25      4.15 o
   7   3  13      256.23      277.79      8.63 o
   8   3  13        0.17        2.41      5.06 o
   9   3  13       80.88       57.70      7.32 o
  10   3  13      115.42      114.30      8.80 o
  11   3  13        0.38       -4.11      7.08 o
  12   3  13      759.48      816.10     21.72 o
  13   3  13       22.49       46.40     10.03 o
  14   3  13      164.92      168.89     13.68 o
  15   3  13       68.89       96.75     13.45 o
 -16   4  13       23.46       27.85     10.61 o
 -15   4  13      147.08      183.08     12.91 o
 -14   4  13        0.65       -5.52      7.19 o
 -13   4  13      222.16      237.34     10.91 o
 -12   4  13        1.32       -2.70      5.71 o
 -11   4  13      986.21      977.32     16.82 o
 -10   4  13      604.89      573.32     12.73 o
  -9   4  13      108.11      125.57      6.28 o
  -8   4  13      420.41      455.11     10.96 o
  -7   4  13        0.69       -3.29      3.36 o
  -6   4  13        0.27        8.42      2.95 o
  -5   4  13      738.71      655.61     12.40 o
  -4   4  13      395.13      397.25      8.32 o
  -3   4  13        3.19        7.40      4.04 o
  -2   4  13      369.76      354.79      7.48 o
  -1   4  13     2167.15     2150.73     22.12 o
   0   4  13      210.58      152.51      5.30 o
   1   4  13      182.73      231.80      8.10 o
   2   4  13      673.62      635.10     11.63 o
   3   4  13      480.23      508.28      8.99 o
   4   4  13      148.46      168.22      5.36 o
   5   4  13      336.73      336.80      7.78 o
   6   4  13      977.76      980.17     14.26 o
   7   4  13      128.97      148.49      7.19 o
   8   4  13      196.53      204.82     11.96 o
   9   4  13      161.52      176.68      9.49 o
  10   4  13       14.48       10.51      6.97 o
  11   4  13       56.16       63.20      8.78 o
  12   4  13       78.51       86.25     11.68 o
  13   4  13       33.59       22.86      9.09 o
  14   4  13        4.72       -6.77      9.70 o
  15   4  13       39.08       33.27     11.92 o
 -16   5  13        0.12        3.93      9.95 o
 -15   5  13        3.06        6.33      8.21 o
 -14   5  13        0.54       11.46      7.71 o
 -13   5  13       17.42       21.66      7.49 o
 -12   5  13       67.69       71.29      7.84 o
 -11   5  13       82.61       64.38      7.45 o
 -10   5  13      228.37      173.92      7.78 o
  -9   5  13      699.40      630.13     13.17 o
  -8   5  13     1918.61     1856.41     25.03 o
  -7   5  13      281.98      265.45      7.92 o
  -6   5  13     3068.16     2899.47     30.84 o
  -5   5  13      921.00      913.54     13.30 o
  -4   5  13        8.42       10.73      4.24 o
  -3   5  13      255.23      271.86      7.32 o
  -2   5  13      446.25      496.50      9.10 o
  -1   5  13       68.31       91.79      4.99 o
   0   5  13      119.01      154.88      5.36 o
   1   5  13      684.50      696.42     11.10 o
   2   5  13      424.06      461.75      9.06 o
   3   5  13     1199.93     1223.02     16.04 o
   4   5  13      332.88      358.55      8.83 o
   5   5  13      214.67      250.48      6.99 o
   6   5  13      250.93      269.63     12.04 o
   7   5  13      246.79      219.31      9.09 o
   8   5  13        4.51       11.80      6.15 o
   9   5  13       75.69       97.79      8.20 o
  10   5  13      283.14      287.73     11.64 o
  11   5  13       80.57       69.72      8.88 o
  12   5  13       18.37        8.23      8.23 o
  13   5  13        0.34       -8.20      8.20 o
  14   5  13       21.42       17.12     10.11 o
 -15   6  13       84.84      135.61     12.53 o
 -14   6  13       59.95       68.86      9.29 o
 -13   6  13        0.01        5.33      7.42 o
 -12   6  13        4.37       -6.54      6.54 o
 -11   6  13      155.45      173.32     12.81 o
 -10   6  13       20.78       21.69      7.14 o
  -9   6  13      239.62      238.44     10.55 o
  -8   6  13      278.85      267.40     10.68 o
  -7   6  13       64.59       74.72      7.50 o
  -6   6  13        1.20       -3.90      4.71 o
  -5   6  13       86.39       75.49      5.58 o
  -4   6  13      188.07      192.21      7.08 o
  -3   6  13       13.46       13.20      4.27 o
  -2   6  13      868.16      854.16     13.95 o
  -1   6  13     1205.48     1160.25     15.63 o
   0   6  13       73.38       80.97      5.23 o
   1   6  13      705.67      719.37     13.43 o
   2   6  13       64.10       67.85      4.78 o
   3   6  13      628.65      614.17     11.54 o
   4   6  13      953.95      985.77     14.51 o
   5   6  13       35.31       31.36      5.92 o
   6   6  13      373.87      361.80     10.82 o
   7   6  13      141.12       98.73      9.37 o
   8   6  13        0.58       -2.99      5.99 o
   9   6  13        9.38        8.73      6.19 o
  10   6  13       12.02        8.66      6.87 o
  11   6  13       31.71       31.87      7.91 o
  12   6  13       16.05       28.11      8.81 o
  13   6  13        0.01       11.09     10.37 o
  14   6  13       58.22       49.84     12.48 o
 -14   7  13       16.95       21.25     10.48 o
 -13   7  13       55.16       80.77     11.27 o
 -12   7  13        1.63       -3.79      7.75 o
 -11   7  13       15.50        7.19      7.36 o
 -10   7  13        0.19        4.92      7.19 o
  -9   7  13      303.21      291.94     12.03 o
  -8   7  13        3.71        7.87      6.80 o
  -7   7  13      689.67      675.03     15.85 o
  -6   7  13        0.14       -3.84      5.34 o
  -5   7  13      203.54      180.65      7.39 o
  -4   7  13       31.57       49.27      6.07 o
  -3   7  13      231.43      246.22      8.01 o
  -2   7  13        9.26       13.07      4.21 o
  -1   7  13      501.56      488.82     10.02 o
   0   7  13       14.25       16.73      4.46 o
   1   7  13        4.77       15.95      4.79 o
   2   7  13     1871.32     1924.62     23.79 o
   3   7  13     3863.41     3852.36     38.88 o
   4   7  13       24.92       23.22      5.86 o
   5   7  13      342.42      301.19     10.54 o
   6   7  13        8.84       10.70      6.11 o
   7   7  13       12.84        1.90      6.35 o
   8   7  13      142.15      166.28     11.20 o
   9   7  13       35.42       34.17      7.61 o
  10   7  13       27.23       37.22      7.63 o
  11   7  13       14.61       12.22      7.24 o
  12   7  13       22.16       36.18     11.09 o
  13   7  13        3.73        2.28     11.83 o
 -14   8  13       27.84       59.14     12.60 o
 -13   8  13       10.04       19.36     10.83 o
 -12   8  13       90.06      115.94     11.79 o
 -11   8  13       19.92       13.06      7.54 o
 -10   8  13       61.85       49.95      8.22 o
  -9   8  13       13.43        9.12      7.02 o
  -8   8  13      354.20      372.15     12.95 o
  -7   8  13       15.90       16.49      6.76 o
  -6   8  13      532.75      510.24     16.96 o
  -5   8  13      214.83      204.84      8.91 o
  -4   8  13      378.73      385.91     11.23 o
  -3   8  13     2321.06     2138.72     27.12 o
  -2   8  13     4336.50     4279.27     43.28 o
  -1   8  13        4.30        2.07      5.44 o
   0   8  13       29.18       46.69      6.29 o
   1   8  13     1284.62     1333.49     19.17 o
   2   8  13      428.71      411.73     10.73 o
   3   8  13      286.41      237.63     11.97 o
   4   8  13      353.02      288.23     10.67 o
   5   8  13     1987.36     1915.66     28.32 o
   6   8  13      234.79      260.44     10.88 o
   7   8  13      284.62      269.64     10.74 o
   8   8  13        2.76       -4.35      9.14 o
   9   8  13       10.40       16.02      7.07 o
  10   8  13       84.44       91.01     10.01 o
  11   8  13       36.49       30.29      9.63 o
  12   8  13        1.25        5.58      9.70 o
  13   8  13       99.83      121.65     13.81 o
 -13   9  13        1.31        1.11     14.53 o
 -12   9  13        7.56       15.96      9.88 o
 -11   9  13        2.25       13.15      9.95 o
 -10   9  13      108.26       97.30      9.33 o
  -9   9  13        0.09       -3.54      6.87 o
  -8   9  13        5.10       -6.59      6.59 o
  -7   9  13       47.44       43.17      7.72 o
  -6   9  13      147.61      135.51      9.43 o
  -5   9  13       37.54       36.34      7.48 o
  -4   9  13        1.17        2.61      6.49 o
  -3   9  13      142.73      158.65      9.24 o
  -2   9  13      294.91      289.42     10.59 o
  -1   9  13        6.28        7.41      6.14 o
   0   9  13      604.98      584.43     13.49 o
   1   9  13        0.08       -3.53      6.28 o
   2   9  13        0.93       -5.49      5.49 o
   3   9  13      361.88      310.59     11.09 o
   4   9  13      436.35      445.30     13.27 o
   5   9  13        2.98        6.00      6.35 o
   6   9  13       26.74       20.79      6.95 o
   7   9  13        3.86        4.23      6.73 o
   8   9  13      232.26      290.99     11.77 o
   9   9  13       22.00       28.24      8.73 o
  10   9  13        2.05       -8.56      8.56 o
  11   9  13        9.09        2.94      9.16 o
  12   9  13        8.11       -9.20     10.18 o
 -12  10  13       75.43       71.86     12.52 o
 -11  10  13       91.54       87.22     11.64 o
 -10  10  13       44.00       45.50     10.53 o
  -9  10  13      169.15      173.52     11.31 o
  -8  10  13       51.25       43.83      8.57 o
  -7  10  13       54.76       60.47      8.85 o
  -6  10  13        8.96       16.18      8.88 o
  -5  10  13        0.04        7.09      7.18 o
  -4  10  13      144.46      123.44      9.50 o
  -3  10  13       33.19       35.17      7.45 o
  -2  10  13        0.90        7.40      8.34 o
  -1  10  13      221.71      233.93     12.12 o
   0  10  13        1.69       -5.08      6.70 o
   1  10  13      860.05      906.96     18.19 o
   2  10  13       12.51       18.04      6.85 o
   3  10  13      204.48      221.94     10.91 o
   4  10  13        0.74       -2.93      6.50 o
   5  10  13       25.05        5.42      6.53 o
   6  10  13      114.89      141.75      9.01 o
   7  10  13       45.18       57.21      8.66 o
   8  10  13       48.79       58.23     14.22 o
   9  10  13        3.59       -1.61      9.29 o
  10  10  13       40.40       24.36      9.86 o
  11  10  13        1.58      -14.27     14.27 o
 -10  11  13        4.41       12.84     10.08 o
  -9  11  13        1.91       -6.88     12.58 o
  -8  11  13       33.08       17.37     11.25 o
  -7  11  13       51.55       37.98      9.15 o
  -6  11  13        6.53       -3.90      7.83 o
  -5  11  13        6.21        3.41      8.02 o
  -4  11  13        6.66       -5.37      7.71 o
  -3  11  13        0.01       -3.56      7.38 o
  -2  11  13       69.76       70.23      9.39 o
  -1  11  13        1.04       20.07      8.35 o
   0  11  13      272.18      286.05     13.66 o
   1  11  13        3.70        7.73      7.72 o
   2  11  13      257.21      271.01     12.89 o
   3  11  13       22.02       17.85      7.58 o
   4  11  13        0.70        7.55      7.52 o
   5  11  13       97.89      104.40      9.60 o
   6  11  13        1.03       -3.24      7.40 o
   7  11  13        5.09        2.03      8.27 o
   8  11  13       35.26       44.67      9.39 o
   9  11  13        6.54       14.82     10.43 o
  -9  12  13       94.23      133.43     18.10 o
  -8  12  13        0.34        5.90     11.14 o
  -7  12  13       40.91       47.46     12.13 o
  -6  12  13        3.63        3.33      9.35 o
  -5  12  13       36.10       29.74     10.82 o
  -4  12  13       62.75       39.26     15.22 o
  -3  12  13        5.86       -2.88      8.71 o
  -2  12  13       66.37       70.19     11.49 o
  -1  12  13        1.08       -5.87      8.28 o
   0  12  13       58.36       54.40     10.19 o
   1  12  13        5.86       -8.31      8.31 o
   2  12  13       21.92       33.39      8.49 o
   3  12  13        5.83       -1.21      8.44 o
   4  12  13        4.69       10.06      8.45 o
   5  12  13        9.14       14.02     10.05 o
   6  12  13        4.84        3.22     12.21 o
   7  12  13       17.18       32.75      9.89 o
  -6  13  13       34.85       42.81     11.14 o
  -5  13  13        0.05       -2.07     10.18 o
  -4  13  13       13.48        1.08     10.13 o
  -3  13  13        2.75       16.49     10.80 o
  -2  13  13       23.12       34.39     11.17 o
  -1  13  13        4.19       -2.08      9.53 o
   0  13  13        0.64       -4.41      9.37 o
   1  13  13        0.14       -5.26     10.89 o
   2  13  13       19.21       33.68     11.53 o
   3  13  13       34.82       43.41     11.28 o
   4  13  13        4.79       16.35     11.38 o
   5  13  13        0.01       -4.19     12.88 o
 -16   0  14        5.50        4.71     18.36 o
 -14   0  14      101.52      130.54     13.80 o
 -12   0  14       11.65       30.70      8.89 o
 -10   0  14      707.09      713.75     17.60 o
  -8   0  14     5173.69     5167.38     61.10 o
  -6   0  14      853.39     1025.35     17.64 o
  -4   0  14     4491.68     4230.62     54.31 o
  -2   0  14     1068.99     1145.05     21.62 o
   0   0  14     1338.56     1368.50     24.28 o
   2   0  14      271.55      227.14     17.67 o
   4   0  14     1188.18     1295.44     24.27 o
   6   0  14       13.20       28.96      6.69 o
   8   0  14      792.76      901.33     21.36 o
  10   0  14      165.67      122.71     11.00 o
  12   0  14      636.61      593.20     27.22 o
  14   0  14       64.81       56.94     16.11 o
 -17   1  14       22.62       12.55     18.63 o
 -16   1  14       34.00       66.75     13.86 o
 -15   1  14        5.66        5.39      8.34 o
 -14   1  14        6.05       15.93      7.96 o
 -13   1  14        0.32        6.34      6.46 o
 -12   1  14      181.27      185.45      8.74 o
 -11   1  14       41.97       28.73      5.95 o
 -10   1  14      101.84      104.33      6.04 o
  -9   1  14      174.69      150.24      5.96 o
  -8   1  14      619.50      611.70      9.92 o
  -7   1  14      429.30      439.05      7.75 o
  -6   1  14        2.96       11.97      3.38 o
  -5   1  14       24.63       23.01      3.87 o
  -4   1  14     1949.33     2108.71     20.59 o
  -3   1  14    12000.06    12427.98    105.74 o
  -2   1  14      544.19      701.47     40.11 o
  -1   1  14      762.66      883.89     14.94 o
   0   1  14      376.68      414.10      8.40 o
   1   1  14      317.81      434.20      8.82 o
   2   1  14       29.83       38.95      5.87 o
   3   1  14     1197.10     1136.75     15.62 o
   4   1  14       44.76       67.17      4.84 o
   5   1  14      247.62      230.09      7.34 o
   6   1  14      192.50      188.01      7.16 o
   7   1  14      397.69      396.32      9.20 o
   8   1  14      374.43      396.49     10.42 o
   9   1  14       25.75       24.05      6.07 o
  10   1  14       16.70       14.04      6.66 o
  11   1  14       89.01       83.84      9.47 o
  12   1  14        7.75       12.26      9.76 o
  13   1  14        0.31       -8.49      8.49 o
  14   1  14        1.02       -5.05      9.44 o
  15   1  14        0.75        8.36     12.65 o
 -16   2  14       41.58       38.43     10.94 o
 -15   2  14       10.22        2.64     10.80 o
 -14   2  14       34.14       64.28      9.36 o
 -13   2  14      106.48      116.22      9.03 o
 -12   2  14      131.49      131.43      9.15 o
 -11   2  14       94.99       90.46      6.89 o
 -10   2  14       82.31      105.40      6.18 o
  -9   2  14       45.31       43.80      5.05 o
  -8   2  14      588.98      573.92      9.58 o
  -7   2  14      732.54      738.01     10.85 o
  -6   2  14       74.83      103.89      4.70 o
  -5   2  14        1.90       -1.85      3.31 o
  -4   2  14      366.38      307.51      7.43 o
  -3   2  14      380.20      373.04      9.83 o
  -2   2  14     2880.52     3011.18     28.72 o
  -1   2  14     1288.20     1302.95     15.44 o
   0   2  14      536.12      586.07      9.47 o
   1   2  14      166.17      157.69      5.40 o
   2   2  14    10468.01    11186.00    100.70 o
   3   2  14     1487.52     1505.46     16.98 o
   4   2  14       41.52       54.06      4.43 o
   5   2  14      681.37      732.99     11.83 o
   6   2  14     2005.97     2112.27     25.06 o
   7   2  14      301.88      282.38      8.00 o
   8   2  14      690.24      702.35     14.25 o
   9   2  14     1676.27     1694.95     25.18 o
  10   2  14      276.65      272.59     12.00 o
  11   2  14       70.61       52.04      8.71 o
  12   2  14       20.35        8.09      8.70 o
  13   2  14      161.55      175.95     13.27 o
  14   2  14       29.75       51.32     11.28 o
  15   2  14       41.52       44.14     12.18 o
 -16   3  14        0.51        5.42      9.96 o
 -15   3  14        4.42       -8.70      8.70 o
 -14   3  14       12.87        8.25      8.61 o
 -13   3  14      127.45      146.33     10.06 o
 -12   3  14      390.20      411.85     12.20 o
 -11   3  14      172.81      161.52      8.09 o
 -10   3  14      809.01      848.73     14.65 o
  -9   3  14      260.15      267.21      7.69 o
  -8   3  14     1009.53     1017.87     14.26 o
  -7   3  14      471.75      479.34      9.19 o
  -6   3  14      757.90      766.74     12.52 o
  -5   3  14      141.69      161.70      6.00 o
  -4   3  14      133.24      146.28      5.79 o
  -3   3  14      114.88      144.22      4.80 o
  -2   3  14       66.94       67.24      4.18 o
  -1   3  14      647.28      875.35     11.92 o
   0   3  14     1735.22     1819.12     20.13 o
   1   3  14      362.08      504.12     12.46 o
   2   3  14      952.19      996.24     13.50 o
   3   3  14     1006.22     1057.54     14.87 o
   4   3  14       48.44       25.07      3.58 o
   5   3  14       86.12       97.47      5.21 o
   6   3  14      480.23      508.03     10.81 o
   7   3  14        9.19        7.22      4.77 o
   8   3  14        6.50        9.02      5.41 o
   9   3  14        7.58       13.17      6.71 o
  10   3  14      309.62      296.02     12.41 o
  11   3  14       32.44       15.62      9.39 o
  12   3  14        5.97        9.93      8.60 o
  13   3  14      129.12      158.42     12.92 o
  14   3  14       39.97       62.78     11.91 o
  15   3  14      112.59      127.36     20.18 o
 -16   4  14       59.44       51.87     11.61 o
 -15   4  14        1.38       16.46      9.96 o
 -14   4  14        5.72        6.74      7.77 o
 -13   4  14       29.68       41.17      8.26 o
 -12   4  14      216.00      223.05     10.87 o
 -11   4  14      175.91      188.19      9.57 o
 -10   4  14      784.07      817.55     16.24 o
  -9   4  14      577.80      654.94     12.56 o
  -8   4  14      223.91      222.96      7.53 o
  -7   4  14     1019.29     1041.46     14.78 o
  -6   4  14     2188.54     2184.31     25.82 o
  -5   4  14      267.05      240.67      6.83 o
  -4   4  14     3643.07     3753.47     35.80 o
  -3   4  14     2731.36     2867.32     27.24 o
  -2   4  14      419.22      372.82      7.92 o
  -1   4  14      230.23      234.02      6.70 o
   0   4  14      113.14      144.29      5.31 o
   1   4  14      752.03      855.15     12.32 o
   2   4  14       24.81       15.60      3.65 o
   3   4  14      217.98      215.23      6.97 o
   4   4  14     3733.53     3625.00     37.33 o
   5   4  14       13.24       23.87      4.66 o
   6   4  14        7.99       12.56      4.59 o
   7   4  14       15.87       33.09      5.62 o
   8   4  14     1459.03     1434.83     23.44 o
   9   4  14     1732.93     1764.45     27.41 o
  10   4  14      178.74      148.15      9.76 o
  11   4  14       48.51       33.95      8.50 o
  12   4  14        6.17        8.48      8.07 o
  13   4  14        1.32       15.83     11.38 o
  14   4  14        0.07        8.53     10.07 o
  15   4  14        0.61       14.16     11.66 o
 -15   5  14        5.65       -6.07      8.77 o
 -14   5  14       58.00       47.71      9.03 o
 -13   5  14       29.49       37.25      8.34 o
 -12   5  14        5.68        1.06      6.88 o
 -11   5  14      188.47      145.40      8.82 o
 -10   5  14      269.90      230.75     10.27 o
  -9   5  14       48.89       40.76      7.57 o
  -8   5  14       35.70       42.89      5.92 o
  -7   5  14      571.76      568.74     13.76 o
  -6   5  14        6.49        2.57      3.70 o
  -5   5  14     1285.37     1275.39     17.25 o
  -4   5  14     1657.69     1473.30     17.84 o
  -3   5  14     6751.60     6649.58     56.20 o
  -2   5  14       51.53       53.48      4.58 o
  -1   5  14      456.55      407.91      8.84 o
   0   5  14     1925.48     1939.29     20.76 o
   1   5  14        0.13       -0.62      3.52 o
   2   5  14     1058.89     1007.29     15.40 o
   3   5  14     1758.61     1749.71     20.35 o
   4   5  14       33.63       25.41      5.72 o
   5   5  14      537.20      521.24     10.47 o
   6   5  14      345.29      317.39      9.55 o
   7   5  14      120.52      121.72      8.43 o
   8   5  14       12.40       -5.98      5.98 o
   9   5  14        0.13       -2.12      6.51 o
  10   5  14       17.03       16.37      7.23 o
  11   5  14       53.91       47.43      8.72 o
  12   5  14       11.57        8.70      8.31 o
  13   5  14      155.81      165.85     12.37 o
  14   5  14        3.16       -9.78      9.78 o
 -15   6  14      118.85      165.94     13.12 o
 -14   6  14        1.44       -7.87      7.87 o
 -13   6  14        6.54        1.96      8.26 o
 -12   6  14       80.95       87.58      9.14 o
 -11   6  14       30.47       47.20      8.60 o
 -10   6  14      312.97      321.89     12.33 o
  -9   6  14       49.90       33.90      7.47 o
  -8   6  14       70.02       61.46      7.82 o
  -7   6  14      359.43      321.97     11.45 o
  -6   6  14      253.18      273.99      9.52 o
  -5   6  14      317.06      321.87      9.45 o
  -4   6  14      929.08      975.95     15.07 o
  -3   6  14      169.83      188.71      7.21 o
  -2   6  14      769.45      719.40     11.90 o
  -1   6  14        6.57       12.22      4.37 o
   0   6  14      365.10      332.49      9.29 o
   1   6  14      290.35      293.28      8.39 o
   2   6  14      103.69      127.52      5.88 o
   3   6  14     3752.58     3700.39     40.99 o
   4   6  14     1298.05     1214.74     17.80 o
   5   6  14     2704.72     2539.17     31.00 o
   6   6  14      275.00      276.68     10.52 o
   7   6  14      346.72      368.89     12.91 o
   8   6  14      158.84      152.65      9.08 o
   9   6  14       82.16       75.99      8.14 o
  10   6  14       16.68       15.93      7.13 o
  11   6  14      268.41      290.68     13.08 o
  12   6  14       88.32       87.63     10.32 o
  13   6  14        0.50       11.33     10.99 o
  14   6  14        6.06        0.33     11.33 o
 -14   7  14       34.87       52.07     12.61 o
 -13   7  14       21.39       30.47      9.68 o
 -12   7  14       83.45       76.97     11.53 o
 -11   7  14        6.45       -3.50      7.26 o
 -10   7  14      161.50      185.70     13.04 o
  -9   7  14      402.04      414.56     16.02 o
  -8   7  14      120.03      112.58      8.92 o
  -7   7  14      147.22      132.04      8.91 o
  -6   7  14      241.19      221.78     10.19 o
  -5   7  14       18.54       10.06      5.56 o
  -4   7  14      180.43      164.70      8.61 o
  -3   7  14      310.05      296.72      8.94 o
  -2   7  14      226.00      214.09      7.77 o
  -1   7  14     1104.80     1111.34     16.04 o
   0   7  14      319.43      288.46      8.16 o
   1   7  14       23.22       12.11      4.86 o
   2   7  14      276.68      268.69      8.72 o
   3   7  14       23.85       41.13      5.78 o
   4   7  14      266.49      278.49      9.73 o
   5   7  14        3.99        1.37      5.95 o
   6   7  14       93.76       69.47      7.55 o
   7   7  14       17.87       20.49      6.61 o
   8   7  14      249.82      283.05     14.53 o
   9   7  14        4.06       -5.21      6.59 o
  10   7  14      172.20      173.23     10.47 o
  11   7  14       14.47        4.23      7.79 o
  12   7  14       78.29      112.60     14.84 o
  13   7  14       14.60       24.16     11.73 o
 -14   8  14        0.52        0.48     31.58 o
 -13   8  14        0.56       -0.56     10.52 o
 -12   8  14        9.84       24.13     10.02 o
 -11   8  14       15.22       21.03      7.87 o
 -10   8  14        0.08        1.16      7.53 o
  -9   8  14       28.63       28.87      7.75 o
  -8   8  14        8.99        0.07      8.23 o
  -7   8  14        0.42        7.06      6.77 o
  -6   8  14      539.46      518.79     20.01 o
  -5   8  14      476.68      468.80     13.13 o
  -4   8  14      942.09      874.50     17.42 o
  -3   8  14      134.92      170.90      8.55 o
  -2   8  14        2.63       25.98      6.27 o
  -1   8  14      258.21      271.96      9.41 o
   0   8  14      224.79      207.92      8.73 o
   1   8  14      725.35      668.90     13.50 o
   2   8  14     1388.97     1380.99     21.15 o
   3   8  14      370.56      315.39      9.80 o
   4   8  14       12.09       16.66      6.37 o
   5   8  14       39.67       46.50      7.01 o
   6   8  14       54.61       57.92      7.58 o
   7   8  14        0.05       11.40      6.53 o
   8   8  14       17.79       13.71      6.99 o
   9   8  14       16.69       24.68      9.38 o
  10   8  14       25.23       35.69     10.58 o
  11   8  14      179.79      176.43     12.26 o
  12   8  14       32.82       27.39     11.08 o
 -13   9  14       31.35       19.73     11.61 o
 -12   9  14        0.00       14.45     10.14 o
 -11   9  14        0.66       -7.59      8.64 o
 -10   9  14       72.97       99.60      9.70 o
  -9   9  14       74.05       71.08      8.73 o
  -8   9  14        0.48        2.67      6.91 o
  -7   9  14        1.69       -6.94      6.94 o
  -6   9  14       13.18       12.29      7.57 o
  -5   9  14       65.59       66.82      8.18 o
  -4   9  14       39.71       41.23      7.78 o
  -3   9  14       94.73       91.79      8.72 o
  -2   9  14       79.31       83.87      8.54 o
  -1   9  14     1096.91     1136.08     25.12 o
   0   9  14      269.59      298.02     10.76 o
   1   9  14      162.62      177.06      9.47 o
   2   9  14        6.48        2.46      6.30 o
   3   9  14       17.89       26.29      6.72 o
   4   9  14      210.38      196.28      9.16 o
   5   9  14      461.39      459.88     13.89 o
   6   9  14        4.39       -1.68      6.55 o
   7   9  14        6.44        3.87      7.02 o
   8   9  14        8.04        3.78      7.31 o
   9   9  14      174.77      168.22     13.17 o
  10   9  14        0.76        0.60      8.98 o
  11   9  14        4.60       -8.95      8.95 o
 -11  10  14       34.28       22.04     10.85 o
 -10  10  14       13.76       26.45     10.38 o
  -9  10  14       14.98       40.29      8.95 o
  -8  10  14        1.00        1.38      8.01 o
  -7  10  14       44.14       64.29      9.11 o
  -6  10  14       63.86       77.03      9.25 o
  -5  10  14      193.56      226.19     12.10 o
  -4  10  14        3.00       -7.20      7.20 o
  -3  10  14        3.55        3.69      7.11 o
  -2  10  14      532.20      555.94     18.73 o
  -1  10  14      519.82      481.72     16.04 o
   0  10  14        0.28        9.40      7.18 o
   1  10  14       88.57       81.29      9.22 o
   2  10  14        6.08       -6.46      6.46 o
   3  10  14      155.47      133.51      9.33 o
   4  10  14      155.20      173.30     10.43 o
   5  10  14        1.78        2.76      6.63 o
   6  10  14        5.05       10.85      6.86 o
   7  10  14      209.22      222.75     11.80 o
   8  10  14       12.63       22.31      9.40 o
   9  10  14        0.04       -9.25      9.25 o
  10  10  14       35.72       16.28     16.41 o
 -10  11  14       21.61       35.57     11.06 o
  -9  11  14       49.25       34.00     11.03 o
  -8  11  14        7.50       -1.74     11.05 o
  -7  11  14        0.52       -6.96     10.34 o
  -6  11  14       66.65       52.95     11.16 o
  -5  11  14        0.17       -7.49      7.49 o
  -4  11  14       31.33       33.03      9.34 o
  -3  11  14        3.12       25.07      9.19 o
  -2  11  14        0.23       -9.08      9.31 o
  -1  11  14      273.55      270.49     13.38 o
   0  11  14       18.47       21.87      8.53 o
   1  11  14        7.03       13.78      7.62 o
   2  11  14       58.16       62.48      9.55 o
   3  11  14      108.41      136.81      9.75 o
   4  11  14        3.81       -7.37      7.37 o
   5  11  14       93.83      111.14      9.83 o
   6  11  14        0.64        0.97      7.90 o
   7  11  14       32.38       42.15      9.31 o
   8  11  14      166.37      184.43     12.24 o
   9  11  14       43.70       41.99     11.21 o
  -8  12  14       13.11        1.05     11.60 o
  -7  12  14       22.29       15.62     10.19 o
  -6  12  14       59.60       58.94     14.77 o
  -5  12  14       77.22       84.06     13.08 o
  -4  12  14       16.12       26.27     10.13 o
  -3  12  14       19.20       39.65     10.48 o
  -2  12  14       40.83       41.18     10.03 o
  -1  12  14       17.12       14.19     10.46 o
   0  12  14        0.01        6.41      8.77 o
   1  12  14       24.80        8.20     10.01 o
   2  12  14        0.00       10.03      9.45 o
   3  12  14        7.70       17.80      9.15 o
   4  12  14        9.31       18.47      8.40 o
   5  12  14       84.44      107.00     11.05 o
   6  12  14       15.97       30.70     10.92 o
   7  12  14       62.65       54.54     13.14 o
  -6  13  14       14.30        9.85     10.20 o
  -5  13  14        1.81       17.11     10.51 o
  -4  13  14      107.60      133.68     13.92 o
  -3  13  14       15.20       23.66     10.92 o
  -2  13  14        4.73        2.99     10.57 o
  -1  13  14       29.12       27.68     10.68 o
   0  13  14        8.05       12.33     10.77 o
   1  13  14       21.38       17.78     11.43 o
   2  13  14       13.01       10.15     10.75 o
   3  13  14       15.47       21.96     11.00 o
   4  13  14        0.05       -0.34     11.32 o
   5  13  14        2.83      -18.73     28.34 o
 -15   0  15      296.89      284.59     22.05 o
 -13   0  15      476.61      492.38     20.72 o
 -11   0  15      501.39      527.28     21.84 o
  -9   0  15      135.35      167.97      8.91 o
  -7   0  15        0.53        1.48      4.57 o
  -5   0  15        6.31       10.82      4.77 o
  -3   0  15      128.36      152.04      8.56 o
  -1   0  15     1635.71     1864.66     30.89 o
   1   0  15     1090.19     1249.29     21.08 o
   3   0  15     2086.67     2054.62     33.88 o
   5   0  15     1387.86     1290.79     25.24 o
   7   0  15      179.10      204.02     10.77 o
   9   0  15       51.55       41.06      8.66 o
  11   0  15      259.71      250.10     19.12 o
  13   0  15      114.43      135.31     17.83 o
  15   0  15      248.36      299.61     25.44 o
 -16   1  15       54.53       42.70     11.30 o
 -15   1  15       21.32       25.54     10.06 o
 -14   1  15       69.70      112.23     10.45 o
 -13   1  15        2.74       -2.34      7.88 o
 -12   1  15      291.72      282.37     10.67 o
 -11   1  15       19.05       16.95      5.53 o
 -10   1  15       96.03       90.25      6.23 o
  -9   1  15       18.32       21.69      5.00 o
  -8   1  15      665.54      664.07     10.41 o
  -7   1  15      594.33      640.06     10.26 o
  -6   1  15      215.59      247.58      7.29 o
  -5   1  15       37.77       35.37      4.26 o
  -4   1  15      480.29      593.85      8.84 o
  -3   1  15       18.37       40.50      3.71 o
  -2   1  15      566.53      563.85     12.50 o
  -1   1  15      480.99      547.30      9.65 o
   0   1  15     3592.08     3615.49     36.96 o
   1   1  15      287.10      337.18      9.81 o
   2   1  15       70.31       78.38      4.63 o
   3   1  15      207.14      231.49      9.63 o
   4   1  15      139.96      157.29      6.40 o
   5   1  15      286.25      274.60      8.02 o
   6   1  15      193.70      175.43      6.72 o
   7   1  15        0.25       -0.08      4.32 o
   8   1  15      646.86      660.84     13.27 o
   9   1  15       47.67       46.80      7.08 o
  10   1  15      326.83      316.89     11.81 o
  11   1  15        0.91       -8.37      8.37 o
  12   1  15       43.36       32.36      9.54 o
  13   1  15        2.86       -6.47      8.55 o
  14   1  15       24.40        9.64     10.19 o
  15   1  15       66.05       72.06     12.67 o
 -16   2  15       17.88       10.97     10.66 o
 -15   2  15      129.98      178.25     19.47 o
 -14   2  15      353.02      400.18     16.92 o
 -13   2  15       33.08        3.22      7.90 o
 -12   2  15       68.06       74.37      7.62 o
 -11   2  15      380.19      416.64     12.40 o
 -10   2  15        7.65       -4.36      5.24 o
  -9   2  15      110.27       82.67      5.82 o
  -8   2  15     1806.14     1731.12     18.65 o
  -7   2  15       62.74       65.53      4.46 o
  -6   2  15     1186.34     1154.72     15.23 o
  -5   2  15      109.57      156.24      5.81 o
  -4   2  15      536.14      471.43      9.73 o
  -3   2  15       15.19       37.52      4.34 o
  -2   2  15     6618.15     6713.60     57.85 o
  -1   2  15     2485.05     2506.72     25.84 o
   0   2  15     3310.07     3420.12     33.36 o
   1   2  15      579.23      508.28      9.21 o
   2   2  15       75.52       87.65      7.44 o
   3   2  15       69.53       48.14      4.04 o
   4   2  15     1197.60     1196.58     15.79 o
   5   2  15     4405.33     4402.37     42.37 o
   6   2  15        0.23        4.03      3.88 o
   7   2  15      307.16      332.48     11.67 o
   8   2  15      235.74      256.47      9.61 o
   9   2  15       10.31        9.60      6.14 o
  10   2  15      130.33      138.89     11.63 o
  11   2  15        1.12       -7.17      7.17 o
  12   2  15        0.08       -7.88      7.88 o
  13   2  15       13.30        2.58      9.43 o
  14   2  15        0.55        1.50     10.14 o
  15   2  15        7.03       17.65     13.06 o
 -16   3  15        3.74       12.05     11.31 o
 -15   3  15       16.34        0.96      9.86 o
 -14   3  15        7.91        9.37      8.90 o
 -13   3  15       66.45       79.75      8.95 o
 -12   3  15        0.41        0.59      6.85 o
 -11   3  15       28.63       34.56      6.27 o
 -10   3  15     1055.49     1062.38     17.51 o
  -9   3  15     2140.77     2067.51     22.59 o
  -8   3  15       61.55       33.05      5.01 o
  -7   3  15      695.22      648.35     12.63 o
  -6   3  15     1270.30     1274.94     17.21 o
  -5   3  15     1325.24     1358.75     17.56 o
  -4   3  15        1.18        2.75      3.41 o
  -3   3  15       13.18       39.95      3.72 o
  -2   3  15      631.82      659.07     10.34 o
  -1   3  15      119.51      112.41      4.69 o
   0   3  15       15.31       24.45      3.63 o
   1   3  15       49.01       80.56      4.70 o
   2   3  15     1776.47     1812.04     26.11 o
   3   3  15       10.42        5.62      3.28 o
   4   3  15      203.23      203.58      7.40 o
   5   3  15        4.48        5.99      3.90 o
   6   3  15      231.25      233.60      8.43 o
   7   3  15      538.29      503.12     14.33 o
   8   3  15      210.12      221.11     10.89 o
   9   3  15      643.05      691.68     16.40 o
  10   3  15       18.46        8.83      7.78 o
  11   3  15       66.10       61.18      9.18 o
  12   3  15       66.74       68.35     10.27 o
  13   3  15        0.00        7.44     10.55 o
  14   3  15       29.38       41.38     11.28 o
  15   3  15       13.77       31.65     11.87 o
 -16   4  15        8.44       -4.73     10.25 o
 -15   4  15      104.09       93.08     12.10 o
 -14   4  15       25.66       18.16      8.46 o
 -13   4  15       42.69       64.53      8.88 o
 -12   4  15       93.89       79.96      8.62 o
 -11   4  15      603.47      624.25     16.17 o
 -10   4  15       42.71       51.52      7.83 o
  -9   4  15     2540.81     2514.33     35.02 o
  -8   4  15        4.63       -1.36      5.68 o
  -7   4  15        1.13        1.98      4.99 o
  -6   4  15      920.82      910.56     14.90 o
  -5   4  15        8.39       10.57      3.87 o
  -4   4  15      311.13      348.54      8.50 o
  -3   4  15     1132.80     1022.57     13.85 o
  -2   4  15       33.71       22.39      3.80 o
  -1   4  15        0.16       -2.31      3.50 o
   0   4  15       17.76       38.82      4.53 o
   1   4  15        1.09       -3.34      3.34 o
   2   4  15      123.76      108.56      5.23 o
   3   4  15      499.19      512.92     10.55 o
   4   4  15        6.98       21.30      4.01 o
   5   4  15       60.19       72.83      5.70 o
   6   4  15       10.20        4.22      5.02 o
   7   4  15      544.18      597.20     13.12 o
   8   4  15      138.95      144.57      9.00 o
   9   4  15      301.99      319.09     12.10 o
  10   4  15      188.56      213.49     10.80 o
  11   4  15        5.26        4.40      8.56 o
  12   4  15       55.08       41.71      9.82 o
  13   4  15        2.52       -5.46      8.82 o
  14   4  15      142.44      182.69     16.34 o
 -15   5  15        0.38        4.19      9.84 o
 -14   5  15       52.51       55.39      9.36 o
 -13   5  15       26.97        8.98      8.17 o
 -12   5  15       80.19       68.04      9.47 o
 -11   5  15       57.56       61.26      8.42 o
 -10   5  15      112.25      135.43      9.73 o
  -9   5  15       82.52       72.90     12.16 o
  -8   5  15        0.18       -6.60      6.60 o
  -7   5  15      400.57      441.57     13.55 o
  -6   5  15       39.60       24.78      5.94 o
  -5   5  15      113.37      150.26      9.98 o
  -4   5  15       57.21       84.43      5.75 o
  -3   5  15        6.00       17.15      4.39 o
  -2   5  15     2999.99     2892.14     30.35 o
  -1   5  15     1997.11     1895.36     22.04 o
   0   5  15        8.58       12.58      3.74 o
   1   5  15        9.30        4.13      3.76 o
   2   5  15      427.09      382.53      9.44 o
   3   5  15       12.44       14.04      4.17 o
   4   5  15        9.07        0.58      4.50 o
   5   5  15       31.01       38.40      5.81 o
   6   5  15      330.12      331.44     10.10 o
   7   5  15      926.96      851.93     17.50 o
   8   5  15        6.42       -6.31      6.31 o
   9   5  15      143.78      155.71      9.58 o
  10   5  15        1.85       19.36      7.22 o
  11   5  15       19.54       28.56      8.63 o
  12   5  15       76.13       73.14     10.33 o
  13   5  15       20.73       31.52      9.76 o
  14   5  15        2.05       -0.02     10.49 o
 -15   6  15        2.70        0.68     10.92 o
 -14   6  15        5.04       13.60      9.36 o
 -13   6  15        8.57        3.14      9.28 o
 -12   6  15      171.15      188.45     11.90 o
 -11   6  15      470.79      454.15     15.06 o
 -10   6  15        4.02        4.81      7.29 o
  -9   6  15        2.46       -5.80      6.68 o
  -8   6  15      143.26      163.48      9.65 o
  -7   6  15      260.22      275.03     10.99 o
  -6   6  15      126.26       93.32      7.26 o
  -5   6  15      371.22      338.25      9.91 o
  -4   6  15     1027.04     1087.88     21.60 o
  -3   6  15       84.85       43.96      4.76 o
  -2   6  15       84.75      105.87      6.01 o
  -1   6  15      225.18      201.27      7.11 o
   0   6  15      495.71      505.09     10.91 o
   1   6  15      168.39      161.78      7.76 o
   2   6  15      115.85      108.12      6.63 o
   3   6  15       25.98       29.65      6.48 o
   4   6  15     2038.24     2141.73     26.22 o
   5   6  15       72.41      116.35      8.29 o
   6   6  15     1237.38     1225.28     21.14 o
   7   6  15        0.67        9.06      6.36 o
   8   6  15       79.34       84.38      8.14 o
   9   6  15       27.48       12.05      7.07 o
  10   6  15        1.32       -6.78      6.78 o
  11   6  15        0.20        9.91      8.11 o
  12   6  15       24.14       15.28      9.04 o
  13   6  15       20.91       35.64     12.92 o
 -14   7  15       76.21       71.83     13.39 o
 -13   7  15       14.51       21.37      9.79 o
 -12   7  15       76.39       69.61      9.72 o
 -11   7  15       53.71       48.59      8.64 o
 -10   7  15        9.49       11.65      7.65 o
  -9   7  15      427.76      388.36     13.50 o
  -8   7  15        2.98       15.64      8.74 o
  -7   7  15      605.29      605.99     15.72 o
  -6   7  15      191.46      170.43     10.20 o
  -5   7  15       41.13       37.64      6.25 o
  -4   7  15      440.50      401.51     10.99 o
  -3   7  15        0.94        0.17      5.25 o
  -2   7  15        2.40        7.10      5.01 o
  -1   7  15     2444.67     2432.42     27.35 o
   0   7  15      145.03      155.32      8.36 o
   1   7  15      197.75      175.56      7.65 o
   2   7  15      496.61      491.22     18.27 o
   3   7  15       65.28       57.45      6.17 o
   4   7  15      294.55      276.28     10.54 o
   5   7  15       46.68       39.28      7.13 o
   6   7  15      322.44      280.61     10.96 o
   7   7  15       94.54      102.38      8.41 o
   8   7  15       11.88       15.73      9.12 o
   9   7  15       39.57       36.33      7.89 o
  10   7  15        5.39        8.64      8.24 o
  11   7  15       29.35       11.65      8.55 o
  12   7  15        4.51       -3.74     10.16 o
  13   7  15       10.90       19.03     11.61 o
 -13   8  15        6.49       12.36     11.22 o
 -12   8  15       18.89       22.18     10.30 o
 -11   8  15        0.52        8.08      7.85 o
 -10   8  15       40.40       39.41      8.25 o
  -9   8  15        1.58       -7.17      7.17 o
  -8   8  15       29.63        0.77      7.06 o
  -7   8  15      104.07       96.12      9.04 o
  -6   8  15      573.02      606.69     16.02 o
  -5   8  15      221.63      232.76     10.89 o
  -4   8  15       84.52       98.15      8.20 o
  -3   8  15      509.13      510.14     12.69 o
  -2   8  15     2529.04     2435.03     30.12 o
  -1   8  15       47.13       49.10      6.70 o
   0   8  15       33.87       37.08      6.50 o
   1   8  15       74.91       94.84      7.15 o
   2   8  15        0.64        6.58      5.99 o
   3   8  15       15.77       11.43      6.32 o
   4   8  15       10.13       12.06      6.52 o
   5   8  15      313.35      292.96     11.39 o
   6   8  15       38.98       39.37      7.36 o
   7   8  15       77.67       84.09      8.53 o
   8   8  15        0.06        0.78      7.07 o
   9   8  15      316.75      370.53     13.45 o
  10   8  15       38.38       57.11     10.36 o
  11   8  15        1.97       -9.37      9.37 o
  12   8  15        0.06       -1.88     10.56 o
 -12   9  15       41.80       62.98     10.97 o
 -11   9  15      218.33      259.57     14.55 o
 -10   9  15       85.51      111.97     10.11 o
  -9   9  15       35.35       40.47      8.56 o
  -8   9  15      120.73       99.66      9.41 o
  -7   9  15       77.18       88.43      9.48 o
  -6   9  15        1.03        2.68      7.36 o
  -5   9  15      151.62      143.56     10.59 o
  -4   9  15      215.09      192.25     10.53 o
  -3   9  15       65.67       70.57      8.32 o
  -2   9  15      103.45      130.80      9.37 o
  -1   9  15        1.21        9.79      6.72 o
   0   9  15      308.12      320.69     10.67 o
   1   9  15      157.93      152.63      9.18 o
   2   9  15       31.43       30.65      7.11 o
   3   9  15        0.05        2.51      6.72 o
   4   9  15        1.75       -1.42      6.37 o
   5   9  15       56.29       57.98      9.87 o
   6   9  15       13.33       17.02      7.53 o
   7   9  15       85.11       86.18      8.65 o
   8   9  15        1.00        9.68      7.37 o
   9   9  15       37.25       37.62      9.22 o
  10   9  15        5.40       -6.04      9.01 o
  11   9  15        0.17       -8.91     10.31 o
 -11  10  15        0.02        2.82     10.44 o
 -10  10  15      183.75      195.76     14.30 o
  -9  10  15       58.41       55.03      9.73 o
  -8  10  15        0.52       -7.93      7.93 o
  -7  10  15       12.46       -0.56      7.99 o
  -6  10  15       26.09       38.38      8.65 o
  -5  10  15        3.86        4.41      7.94 o
  -4  10  15        0.19        3.08      7.57 o
  -3  10  15       24.94        1.81      7.43 o
  -2  10  15      406.22      402.16     17.94 o
  -1  10  15       23.42       33.87      8.83 o
   0  10  15      113.39      118.80     10.98 o
   1  10  15       68.61       74.22      8.07 o
   2  10  15        2.68        0.89      7.21 o
   3  10  15      417.86      406.47     14.30 o
   4  10  15       43.96       24.54      7.76 o
   5  10  15        6.40       -1.48      6.83 o
   6  10  15        3.33        1.64      7.66 o
   7  10  15        2.81       -0.71      7.49 o
   8  10  15       37.13       34.30     11.13 o
   9  10  15        0.89       -5.64      9.28 o
  10  10  15       58.63       66.83     11.95 o
 -10  11  15       15.22       30.43     11.51 o
  -9  11  15        4.15       26.31     11.05 o
  -8  11  15        1.19       15.20      8.91 o
  -7  11  15       32.21       59.44      9.89 o
  -6  11  15       84.48      105.84     11.20 o
  -5  11  15        8.95       17.19     10.95 o
  -4  11  15      146.71      149.38     12.48 o
  -3  11  15      223.74      221.64     14.07 o
  -2  11  15       17.19       21.33      8.85 o
  -1  11  15        1.23       -5.03      7.95 o
   0  11  15       63.77       62.06      9.95 o
   1  11  15      284.56      323.82     14.62 o
   2  11  15        6.68        6.13      8.23 o
   3  11  15        2.53        3.26      8.39 o
   4  11  15        5.28       -7.02      7.53 o
   5  11  15        0.04       -2.60      7.45 o
   6  11  15       28.30       17.97      8.32 o
   7  11  15        3.72       -8.11      8.11 o
   8  11  15       34.58       42.81      9.40 o
  -8  12  15       11.83       30.15     12.35 o
  -7  12  15       60.39       64.95     12.52 o
  -6  12  15      168.32      202.35     14.48 o
  -5  12  15        3.00       -6.90      9.63 o
  -4  12  15       26.83       37.90     10.74 o
  -3  12  15      128.61      128.49     12.94 o
  -2  12  15       11.40        5.54     10.07 o
  -1  12  15       10.37        6.25      9.25 o
   0  12  15       42.48       63.74     10.75 o
   1  12  15        1.62        9.06      9.96 o
   2  12  15        0.00        1.96      9.96 o
   3  12  15        4.63       -2.65      9.32 o
   4  12  15       12.86       10.53      8.98 o
   5  12  15       16.77       30.15      9.93 o
   6  12  15        0.43        7.40      9.95 o
   7  12  15        0.54      -14.91     14.91 o
  -5  13  15       17.50       26.35     11.25 o
  -4  13  15       40.68       37.34     11.76 o
  -3  13  15       32.42       30.68     11.71 o
  -2  13  15       53.95       73.84     15.89 o
  -1  13  15       10.57       -8.48      9.94 o
   0  13  15       20.99       43.20     12.15 o
   1  13  15       20.07       33.70     12.25 o
   2  13  15        2.47       22.28     10.90 o
   3  13  15       19.82       30.50     11.43 o
   4  13  15        0.14      -10.09     10.09 o
 -16   0  16      235.17      216.49     28.30 o
 -14   0  16      211.07      232.54     18.31 o
 -12   0  16       12.54        9.45      8.73 o
 -10   0  16     4864.12     4743.21     69.70 o
  -8   0  16     1868.46     1722.63     26.43 o
  -6   0  16       39.21       50.79      6.22 o
  -4   0  16     1842.04     1746.87     30.56 o
  -2   0  16      131.23      128.93     10.41 o
   0   0  16       23.08       14.47      4.65 o
   2   0  16     5696.14     5706.38     78.32 o
   4   0  16     7155.39     7035.84     94.89 o
   6   0  16       13.53       -3.75      6.06 o
   8   0  16      302.66      342.14     16.05 o
  10   0  16      824.17      783.52     25.60 o
  12   0  16       19.42        9.24     12.49 o
  14   0  16       56.91       16.76     21.10 o
 -16   1  16        0.00       37.09     14.45 o
 -15   1  16       77.68       93.11     11.82 o
 -14   1  16       27.63       30.83      9.76 o
 -13   1  16       24.20       25.99     12.12 o
 -12   1  16        0.03       -2.42      6.20 o
 -11   1  16        3.90       -0.64      5.29 o
 -10   1  16      117.00      108.30      6.68 o
  -9   1  16      630.24      573.31     13.63 o
  -8   1  16     1127.64     1097.51     14.72 o
  -7   1  16       50.16       52.14      4.97 o
  -6   1  16     1693.17     1666.39     20.38 o
  -5   1  16     3033.81     2944.55     29.11 o
  -4   1  16     3195.92     3299.81     34.71 o
  -3   1  16     1529.02     1602.05     20.21 o
  -2   1  16       70.04       74.19      7.64 o
  -1   1  16     3179.16     3095.45     31.27 o
   0   1  16     2613.33     2647.50     29.14 o
   1   1  16      353.56      297.15      7.91 o
   2   1  16        0.56        5.48      3.57 o
   3   1  16       12.62       31.86      4.60 o
   4   1  16      705.60      671.17     12.28 o
   5   1  16        5.76        3.01      4.34 o
   6   1  16      133.28      121.67      6.11 o
   7   1  16       14.02       11.24      4.72 o
   8   1  16       20.24       15.25      5.77 o
   9   1  16      889.58      901.53     18.48 o
  10   1  16       18.36       13.16      7.65 o
  11   1  16        0.72       -5.81      7.89 o
  12   1  16        1.79        5.56      9.14 o
  13   1  16        0.83       -7.49      9.15 o
  14   1  16       30.27       16.94     10.53 o
  15   1  16       25.24        4.99     11.17 o
 -16   2  16       13.72        1.86     10.55 o
 -15   2  16       24.64       37.98     10.87 o
 -14   2  16        2.89        7.83      9.39 o
 -13   2  16      341.88      392.91     15.10 o
 -12   2  16        3.67       -7.28      7.28 o
 -11   2  16      185.67      192.23      8.39 o
 -10   2  16       49.83       47.66      6.68 o
  -9   2  16        0.58        9.49      4.84 o
  -8   2  16       37.86       48.87      5.12 o
  -7   2  16      204.95      200.38      7.03 o
  -6   2  16     1743.26     1676.30     20.68 o
  -5   2  16        0.26        4.54      3.83 o
  -4   2  16        1.26        0.10      3.39 o
  -3   2  16      393.07      345.27      8.68 o
  -2   2  16     2047.10     2119.31     22.39 o
  -1   2  16      668.35      669.39     10.54 o
   0   2  16    10222.33    10551.21     91.37 o
   1   2  16      457.57      433.01     10.34 o
   2   2  16      414.85      361.59      8.70 o
   3   2  16      458.73      481.59      9.10 o
   4   2  16       12.97       11.95      4.06 o
   5   2  16        9.81       16.38      6.76 o
   6   2  16      205.15      181.60      6.94 o
   7   2  16      260.40      225.18      8.86 o
   8   2  16      192.47      202.46      9.01 o
   9   2  16       12.71       18.42      6.97 o
  10   2  16      203.36      197.34     11.33 o
  11   2  16        0.46        4.02      7.80 o
  12   2  16        2.45        0.83      8.70 o
  13   2  16        0.09       -6.64      9.18 o
  14   2  16       25.84       30.23     11.19 o
  15   2  16        5.85        0.47     11.27 o
 -16   3  16       63.75       48.03     11.76 o
 -15   3  16       42.64       13.40     10.86 o
 -14   3  16        6.07       -5.31      8.59 o
 -13   3  16        0.04       13.36      9.76 o
 -12   3  16        0.10        8.60      7.08 o
 -11   3  16       26.44       37.73      7.15 o
 -10   3  16      298.80      313.06     11.84 o
  -9   3  16        2.80       36.65      7.56 o
  -8   3  16       95.22      107.34      6.03 o
  -7   3  16      375.18      300.73      9.37 o
  -6   3  16       63.08       79.54      7.45 o
  -5   3  16      845.01      841.35     15.40 o
  -4   3  16     2284.58     2255.49     25.41 o
  -3   3  16      385.98      363.15      7.67 o
  -2   3  16      177.70      204.47      6.72 o
  -1   3  16       21.99       11.97      3.35 o
   0   3  16      919.51      890.53     14.69 o
   1   3  16      887.06      929.55     13.24 o
   2   3  16        3.28       13.52      3.80 o
   3   3  16      163.27      125.55      5.93 o
   4   3  16      166.89      171.21      7.23 o
   5   3  16       53.30       64.72      5.81 o
   6   3  16       63.67       71.78      6.35 o
   7   3  16      265.15      257.69      9.94 o
   8   3  16       76.61       76.60      7.32 o
   9   3  16      988.07      944.97     21.85 o
  10   3  16      524.39      514.09     19.72 o
  11   3  16      444.68      470.59     16.05 o
  12   3  16        1.34       -2.01      8.12 o
  13   3  16        4.22        4.79     10.68 o
  14   3  16        0.00       -9.54      9.54 o
 -16   4  16        3.91       -8.77     25.82 o
 -15   4  16       16.67       30.18     11.00 o
 -14   4  16       76.34       83.63     10.73 o
 -13   4  16       47.82       59.02      8.97 o
 -12   4  16       11.31        6.01      7.16 o
 -11   4  16       70.38       66.33      8.42 o
 -10   4  16        8.27       13.13      7.50 o
  -9   4  16     2346.84     2331.76     33.72 o
  -8   4  16        0.07       -5.80      5.80 o
  -7   4  16     1396.65     1289.07     20.61 o
  -6   4  16      251.40      222.50      8.03 o
  -5   4  16       92.15       99.49      5.69 o
  -4   4  16      385.12      416.26      9.48 o
  -3   4  16      542.58      542.72     10.06 o
  -2   4  16      352.90      349.82      8.21 o
  -1   4  16       20.75       25.13      3.75 o
   0   4  16       10.47        8.00      3.65 o
   1   4  16      734.32      787.09     12.28 o
   2   4  16        9.03       12.93      3.94 o
   3   4  16      752.66      785.61     13.85 o
   4   4  16        0.01       -3.21      3.62 o
   5   4  16       54.57       51.37      5.88 o
   6   4  16      193.45      212.50      8.60 o
   7   4  16        9.22        5.01      5.61 o
   8   4  16        4.21       -2.70      7.03 o
   9   4  16      369.04      358.08     12.74 o
  10   4  16       91.62      100.59      9.86 o
  11   4  16       94.81       81.74      9.81 o
  12   4  16        5.59       -8.17      8.17 o
  13   4  16       12.57       19.32     11.60 o
  14   4  16      139.48      171.92     16.35 o
 -15   5  16       84.63      132.76     15.23 o
 -14   5  16       31.08       25.97      9.19 o
 -13   5  16      114.38      128.51     11.22 o
 -12   5  16       19.63       18.10      8.90 o
 -11   5  16      308.30      367.64     14.74 o
 -10   5  16       30.59       23.58      7.59 o
  -9   5  16     1069.64     1067.11     21.08 o
  -8   5  16       67.57       51.95      8.07 o
  -7   5  16     1810.28     1704.74     26.94 o
  -6   5  16       69.89       84.89      7.03 o
  -5   5  16      235.62      267.11      9.04 o
  -4   5  16      128.74      133.41      6.44 o
  -3   5  16      400.74      451.18      9.59 o
  -2   5  16      260.21      256.87      7.90 o
  -1   5  16      567.09      586.77     11.25 o
   0   5  16        9.49       12.79      4.10 o
   1   5  16      152.02      141.90      7.21 o
   2   5  16      297.93      284.11     10.52 o
   3   5  16      443.75      407.03      9.37 o
   4   5  16      191.46      189.60      7.68 o
   5   5  16     1200.66     1159.45     18.77 o
   6   5  16       74.35       65.27      7.54 o
   7   5  16        2.73        7.37      7.54 o
   8   5  16        3.12       -6.17      6.17 o
   9   5  16       23.94       18.19      7.28 o
  10   5  16       37.75       22.39      7.87 o
  11   5  16       45.96       52.34      9.30 o
  12   5  16       74.04       90.79     10.61 o
  13   5  16       52.47       30.48     10.32 o
  14   5  16        7.99        2.71     11.82 o
 -15   6  16        0.25       13.52     12.87 o
 -14   6  16       91.06      115.22     12.32 o
 -13   6  16       21.41       33.89     10.30 o
 -12   6  16       38.83       55.67     10.48 o
 -11   6  16       72.23       73.60      9.09 o
 -10   6  16        2.73       -2.00      7.25 o
  -9   6  16       15.26        6.65      7.08 o
  -8   6  16       60.50       48.48     12.00 o
  -7   6  16      142.28      140.83      9.54 o
  -6   6  16       23.70        8.74      5.98 o
  -5   6  16       44.45       45.23      6.07 o
  -4   6  16     1092.32     1094.68     17.98 o
  -3   6  16       18.92        8.20      5.38 o
  -2   6  16        2.99       -4.39      4.39 o
  -1   6  16        5.83       -0.60      4.45 o
   0   6  16        1.59       -3.35      4.21 o
   1   6  16      414.66      399.57      9.32 o
   2   6  16        0.67       10.98      4.96 o
   3   6  16        8.24       14.15      5.20 o
   4   6  16     1187.22     1108.65     18.38 o
   5   6  16      182.99      157.79      9.04 o
   6   6  16        4.66       -1.09      6.34 o
   7   6  16     1086.55     1096.44     20.50 o
   8   6  16       12.93        5.78      6.73 o
   9   6  16        0.09        7.92      7.22 o
  10   6  16        4.39       -1.65      7.22 o
  11   6  16       10.17        4.90      8.41 o
  12   6  16        0.43        6.48      8.88 o
  13   6  16        0.33       -0.53     11.23 o
 -14   7  16        0.87        4.72     11.62 o
 -13   7  16        9.36        6.67      9.84 o
 -12   7  16       18.45       34.12      9.39 o
 -11   7  16        3.72        7.15      7.83 o
 -10   7  16        4.16       11.73      7.80 o
  -9   7  16      215.12      207.31     11.15 o
  -8   7  16       25.29       44.93      8.03 o
  -7   7  16        5.77       -1.71      7.47 o
  -6   7  16       77.82       79.20      8.37 o
  -5   7  16      152.14      136.66      9.77 o
  -4   7  16        7.56        1.36      5.50 o
  -3   7  16        3.92        3.40      5.60 o
  -2   7  16      688.68      656.93     13.51 o
  -1   7  16      373.45      359.65      9.72 o
   0   7  16       18.44       13.97      5.33 o
   1   7  16      332.98      318.95     12.96 o
   2   7  16      320.25      324.48      9.73 o
   3   7  16        2.70       -1.27      5.14 o
   4   7  16      165.52      166.01     13.33 o
   5   7  16       21.62       15.23      6.61 o
   6   7  16       79.14       76.27      8.13 o
   7   7  16        0.64       -7.28      7.28 o
   8   7  16        2.16       -1.52      6.66 o
   9   7  16        1.16        1.12      6.89 o
  10   7  16       39.77       44.79      8.49 o
  11   7  16        0.01       -0.14      8.51 o
  12   7  16       21.85       21.56     11.23 o
  13   7  16       91.53       69.58     21.37 o
 -13   8  16       20.02       20.86     11.89 o
 -12   8  16        2.31       -1.05      8.86 o
 -11   8  16        3.17        0.23      8.21 o
 -10   8  16       18.27       17.98      8.20 o
  -9   8  16       88.24       78.51      9.29 o
  -8   8  16       10.13       20.30      7.70 o
  -7   8  16      251.62      291.04     12.39 o
  -6   8  16      633.15      599.80     18.60 o
  -5   8  16       32.98       22.97      7.59 o
  -4   8  16        7.54        0.68      7.11 o
  -3   8  16      319.36      332.22     11.32 o
  -2   8  16      161.52      146.37      8.95 o
  -1   8  16        5.58        4.38      5.90 o
   0   8  16     1965.97     1915.15     26.78 o
   1   8  16      922.49      828.18     16.34 o
   2   8  16       32.95       34.30      6.66 o
   3   8  16      962.36      986.73     19.39 o
   4   8  16        6.65        4.37      6.52 o
   5   8  16        0.30       -2.34      6.31 o
   6   8  16      212.90      217.85     12.14 o
   7   8  16       41.31       81.36      8.61 o
   8   8  16       35.90       41.50      8.24 o
   9   8  16       33.52       36.12      8.66 o
  10   8  16       99.89       95.98     10.07 o
  11   8  16        3.11       -8.73     13.22 o
  12   8  16        4.76      -10.51     10.51 o
 -12   9  16        2.54        7.35     10.09 o
 -11   9  16      133.54      161.64     13.10 o
 -10   9  16       43.17       59.02      9.46 o
  -9   9  16      209.59      230.90     12.23 o
  -8   9  16      268.44      320.99     14.39 o
  -7   9  16      157.48      154.02     12.61 o
  -6   9  16       96.04       87.17      9.72 o
  -5   9  16      436.93      413.33     20.96 o
  -4   9  16        1.15       -6.62      7.21 o
  -3   9  16       44.07       52.17      8.07 o
  -2   9  16      118.47      133.56      9.89 o
  -1   9  16       55.01       65.25      7.74 o
   0   9  16      565.83      575.61     14.80 o
   1   9  16      162.82      160.59      9.46 o
   2   9  16      288.55      292.34     15.87 o
   3   9  16      206.79      209.60     11.96 o
   4   9  16       92.14       70.16      8.15 o
   5   9  16      135.65      118.13      9.81 o
   6   9  16        7.89       26.09      7.70 o
   7   9  16       72.57       75.77     10.29 o
   8   9  16      117.86      128.58     10.14 o
   9   9  16       73.02       72.61     10.76 o
  10   9  16        2.50       -9.27      9.27 o
  11   9  16        5.86       -9.91      9.91 o
 -11  10  16       40.39       50.36     12.12 o
 -10  10  16       52.33       99.57     12.87 o
  -9  10  16        0.00       -8.23      8.23 o
  -8  10  16       72.65       62.61      9.96 o
  -7  10  16       46.44       40.06      9.34 o
  -6  10  16       35.58       43.66      8.88 o
  -5  10  16       50.90       40.08      8.96 o
  -4  10  16       31.62       30.02      8.77 o
  -3  10  16        1.49       -4.18      7.04 o
  -2  10  16        6.49        4.29      8.61 o
  -1  10  16       60.98       77.39      9.88 o
   0  10  16        0.76       16.16      8.22 o
   1  10  16        8.68       20.97      7.59 o
   2  10  16        8.16       10.42      7.65 o
   3  10  16      106.28      102.77      9.79 o
   4  10  16       65.67       72.48      9.06 o
   5  10  16       65.57       73.22      8.62 o
   6  10  16       99.45      127.11     11.47 o
   7  10  16       34.37       25.05      8.84 o
   8  10  16        0.75       -5.13      9.68 o
   9  10  16       78.84       99.95     16.29 o
  10  10  16       28.04       49.57     18.71 o
  -9  11  16       71.23       77.45     12.65 o
  -8  11  16       31.31       26.20      9.77 o
  -7  11  16       26.95       43.27     12.90 o
  -6  11  16       33.13       50.30     10.05 o
  -5  11  16        3.35        0.19      8.98 o
  -4  11  16       17.74       11.70      9.69 o
  -3  11  16       27.21       32.24     10.13 o
  -2  11  16        9.68        8.96      8.64 o
  -1  11  16       55.42       70.51     12.08 o
   0  11  16       64.50       69.34     10.12 o
   1  11  16        4.95        9.15      9.65 o
   2  11  16       63.73       50.29     11.65 o
   3  11  16        6.99       12.25      8.62 o
   4  11  16      143.48      167.09     11.47 o
   5  11  16       50.38       57.64      9.67 o
   6  11  16       16.00       31.71      8.93 o
   7  11  16        6.51        3.09      8.79 o
   8  11  16        1.06       -7.71     10.24 o
  -7  12  16       18.23       33.87     10.89 o
  -6  12  16        0.22       -8.99      9.89 o
  -5  12  16        6.47       24.36     10.50 o
  -4  12  16       42.85       43.69     11.17 o
  -3  12  16        3.74       16.45     10.87 o
  -2  12  16       55.94       51.41     11.71 o
  -1  12  16      236.39      282.46     15.15 o
   0  12  16        3.46       -8.83      9.88 o
   1  12  16        8.24       14.16     10.18 o
   2  12  16        9.12       14.63     10.24 o
   3  12  16       18.99       10.26     11.55 o
   4  12  16       34.70       39.96      9.82 o
   5  12  16        0.13       -2.20      8.94 o
   6  12  16        2.21       -9.43     13.80 o
  -4  13  16        2.13       -9.16     10.11 o
  -3  13  16       69.94       74.79     13.20 o
  -2  13  16        9.18       30.57     12.22 o
  -1  13  16       17.29        7.13     13.24 o
   0  13  16        0.18      -10.21     10.69 o
   1  13  16        5.95       25.58     11.53 o
   2  13  16       12.47        2.52     10.95 o
   3  13  16       13.98        3.83     10.97 o
 -15   0  17        6.55       21.03     18.35 o
 -13   0  17      410.40      391.97     19.03 o
 -11   0  17       94.65       92.37     10.36 o
  -9   0  17      956.12      977.95     19.42 o
  -7   0  17        0.78        4.07      5.56 o
  -5   0  17     1037.89      970.56     20.71 o
  -3   0  17        0.06        7.56      5.74 o
  -1   0  17     2107.39     1918.22     37.19 o
   1   0  17        0.06       -5.65      5.65 o
   3   0  17       64.10       49.57      7.46 o
   5   0  17      814.74      750.52     19.33 o
   7   0  17      138.80      146.34     12.08 o
   9   0  17     1034.78     1133.23     30.37 o
  11   0  17       23.82        5.11     12.38 o
  13   0  17        0.23       -0.10     13.10 o
  15   0  17       68.33       83.90     25.29 o
 -16   1  17       15.90       26.36     16.66 o
 -15   1  17        8.34       10.32     11.25 o
 -14   1  17        7.84       -7.63      8.97 o
 -13   1  17        5.46       -6.87      8.58 o
 -12   1  17      133.06      140.55      9.92 o
 -11   1  17       18.82       29.77      6.21 o
 -10   1  17     1224.84     1276.60     18.47 o
  -9   1  17        7.00        2.81      4.83 o
  -8   1  17        9.68       14.89      5.22 o
  -7   1  17       18.78        3.39      4.50 o
  -6   1  17      786.72      696.54     12.25 o
  -5   1  17      882.41      938.97     13.15 o
  -4   1  17      173.24      227.02      7.33 o
  -3   1  17      241.18      259.40      7.73 o
  -2   1  17     3044.21     3113.70     35.65 o
  -1   1  17      923.31     1017.39     14.37 o
   0   1  17     3748.55     3661.88     38.20 o
   1   1  17      109.30      111.43      6.36 o
   2   1  17     4938.65     5097.97     48.14 o
   3   1  17      198.41      235.44      7.78 o
   4   1  17     3961.75     4177.44     43.24 o
   5   1  17       74.75       80.00      5.89 o
   6   1  17        0.19       -3.45      4.22 o
   7   1  17       11.65       10.92      5.13 o
   8   1  17      292.97      284.35     11.42 o
   9   1  17       11.14       10.44      6.89 o
  10   1  17        6.52        6.94     12.62 o
  11   1  17       10.29        9.75      8.13 o
  12   1  17       28.57        0.10      9.09 o
  13   1  17        1.63       -8.63      9.43 o
  14   1  17       25.95       37.28     11.34 o
  15   1  17       23.55       22.23     14.50 o
 -16   2  17       19.24        4.73     11.74 o
 -15   2  17        2.65        1.55     10.22 o
 -14   2  17        3.21       -6.70      9.31 o
 -13   2  17       23.92       32.81      9.00 o
 -12   2  17       53.84       41.06      8.61 o
 -11   2  17       18.01        9.47      6.81 o
 -10   2  17      243.89      213.86      8.73 o
  -9   2  17        0.12        6.35      5.33 o
  -8   2  17        4.02        4.13      4.75 o
  -7   2  17       93.11       87.65      6.14 o
  -6   2  17      325.73      356.11      9.15 o
  -5   2  17      779.28      751.38     14.46 o
  -4   2  17       93.97      109.06      6.01 o
  -3   2  17        2.14        9.93      3.90 o
  -2   2  17      630.88      535.58      9.75 o
  -1   2  17      100.68      101.04      4.76 o
   0   2  17      354.72      408.82     19.48 o
   1   2  17      647.76      658.82     11.06 o
   2   2  17       15.74       12.77      4.07 o
   3   2  17      550.32      579.35     12.01 o
   4   2  17      784.61      743.80     12.48 o
   5   2  17       48.09       33.59      4.87 o
   6   2  17       22.61        6.09      4.86 o
   7   2  17        2.29       -1.35      5.47 o
   8   2  17      343.71      384.02     11.80 o
   9   2  17       33.69       26.91      7.88 o
  10   2  17      293.00      288.90     12.92 o
  11   2  17       67.17       60.08     10.53 o
  12   2  17       15.33       -7.62      9.49 o
  13   2  17       22.40        3.24      9.66 o
  14   2  17        0.00      -10.08     10.08 o
 -16   3  17        5.26        3.35     10.67 o
 -15   3  17       72.35       93.15     12.29 o
 -14   3  17      128.69      124.64     12.41 o
 -13   3  17      415.57      396.67     19.10 o
 -12   3  17        5.48        7.00      7.18 o
 -11   3  17       43.98       27.17      7.03 o
 -10   3  17      679.86      681.43     22.35 o
  -9   3  17     2654.62     2688.00     34.80 o
  -8   3  17     3687.41     3516.66     39.49 o
  -7   3  17      296.94      313.13      9.75 o
  -6   3  17       92.98       81.67      5.93 o
  -5   3  17      426.03      420.47     10.45 o
  -4   3  17      563.37      606.18     11.04 o
  -3   3  17     2458.78     2414.73     24.25 o
  -2   3  17      322.47      371.74      8.87 o
  -1   3  17      784.98      800.99     12.05 o
   0   3  17      846.72      776.78     12.06 o
   1   3  17       18.11       17.41      3.84 o
   2   3  17      119.48      115.80      5.52 o
   3   3  17      297.59      298.99      9.01 o
   4   3  17      810.74      796.45     12.87 o
   5   3  17      269.91      291.33     13.31 o
   6   3  17      166.48      158.98      8.03 o
   7   3  17      260.03      259.73      9.72 o
   8   3  17        4.56        7.04      6.55 o
   9   3  17        0.26        8.21      7.24 o
  10   3  17       51.79       50.70      8.92 o
  11   3  17       48.88       51.53      9.03 o
  12   3  17       61.63       45.05     10.88 o
  13   3  17       21.58        8.18     10.98 o
  14   3  17       37.96       47.52     11.95 o
 -15   4  17       37.32       41.35     11.21 o
 -14   4  17        1.36        1.24      9.14 o
 -13   4  17       75.11      124.43     11.22 o
 -12   4  17       12.19        1.97      7.82 o
 -11   4  17       49.55       33.99      8.56 o
 -10   4  17      233.28      195.51     10.73 o
  -9   4  17       10.72       22.01      7.99 o
  -8   4  17      184.73      159.99     10.25 o
  -7   4  17       51.23       58.71      7.08 o
  -6   4  17      265.02      257.90      9.51 o
  -5   4  17       46.70       34.78      5.31 o
  -4   4  17     4062.16     4165.49     39.93 o
  -3   4  17      425.98      386.46      8.89 o
  -2   4  17       34.71       39.31      5.60 o
  -1   4  17      738.33      729.59     11.20 o
   0   4  17      751.21      802.46     12.60 o
   1   4  17      823.08      839.36     13.05 o
   2   4  17        1.39        1.45      3.81 o
   3   4  17        0.32        1.56      4.01 o
   4   4  17      545.35      499.36     11.76 o
   5   4  17      176.66      172.00      8.09 o
   6   4  17       27.26       24.49      6.16 o
   7   4  17       42.11       33.43      7.98 o
   8   4  17       51.61       23.50      7.14 o
   9   4  17      131.27      138.64      9.80 o
  10   4  17      170.72      153.79     10.99 o
  11   4  17        0.86       -7.73      7.73 o
  12   4  17        1.58       -2.07     10.43 o
  13   4  17       24.43       24.31     11.40 o
  14   4  17       19.76       16.43     12.42 o
 -15   5  17        1.04       -1.79     10.19 o
 -14   5  17       16.82       30.05     10.72 o
 -13   5  17        7.85        8.83      9.52 o
 -12   5  17       41.45       59.55     11.62 o
 -11   5  17      274.85      298.69     12.85 o
 -10   5  17        4.93        5.66      7.25 o
  -9   5  17      327.11      300.26     12.19 o
  -8   5  17      484.27      493.59     17.30 o
  -7   5  17      169.80      169.20      9.08 o
  -6   5  17      139.48      171.32      8.80 o
  -5   5  17       61.91       47.32      6.02 o
  -4   5  17     1914.96     1849.49     22.94 o
  -3   5  17     2597.34     2547.46     26.16 o
  -2   5  17     1475.33     1497.79     23.29 o
  -1   5  17      136.73      158.49      6.81 o
   0   5  17      235.08      221.79      7.15 o
   1   5  17      240.70      261.21      7.69 o
   2   5  17      281.07      242.84      7.82 o
   3   5  17      229.31      196.61      7.76 o
   4   5  17      355.64      336.55     10.61 o
   5   5  17      827.63      835.34     17.08 o
   6   5  17      309.93      311.60     11.55 o
   7   5  17        3.13        5.34      6.66 o
   8   5  17       59.78       69.02      8.17 o
   9   5  17        8.41       -5.01      6.98 o
  10   5  17       24.37        5.19      7.51 o
  11   5  17       27.22       15.12      8.71 o
  12   5  17       22.90       19.73      9.72 o
  13   5  17       17.90       27.51     10.37 o
 -14   6  17       76.95       64.21     11.93 o
 -13   6  17        0.77        2.52      9.75 o
 -12   6  17       44.22       49.77      9.67 o
 -11   6  17       87.81       89.56      9.56 o
 -10   6  17       27.50       33.96      8.28 o
  -9   6  17       78.04       60.78      8.46 o
  -8   6  17       61.38       36.80      7.87 o
  -7   6  17       12.67        9.95      7.15 o
  -6   6  17     1218.93     1097.01     19.28 o
  -5   6  17      243.46      226.55      9.52 o
  -4   6  17      140.12      131.74      7.54 o
  -3   6  17      905.62      806.38     15.20 o
  -2   6  17      323.36      334.21     11.80 o
  -1   6  17       28.60       30.83      5.16 o
   0   6  17       24.81       17.79      4.94 o
   1   6  17      432.00      392.42      9.49 o
   2   6  17     2578.79     2483.65     29.39 o
   3   6  17       10.74       26.19      5.59 o
   4   6  17      661.32      657.75     14.34 o
   5   6  17      114.16      121.26      8.54 o
   6   6  17       15.91       13.59      6.63 o
   7   6  17      192.17      170.42      9.71 o
   8   6  17        0.42       -6.59      6.59 o
   9   6  17       19.02       31.93      7.90 o
  10   6  17        5.53       10.70      7.91 o
  11   6  17       19.48       25.44      9.22 o
  12   6  17        3.23       11.72      9.50 o
  13   6  17       36.96       19.40     12.21 o
 -14   7  17        0.28       12.54     12.44 o
 -13   7  17      118.42      107.13     12.82 o
 -12   7  17       26.60       48.82     10.03 o
 -11   7  17      301.76      304.40     13.43 o
 -10   7  17       22.01        7.99      7.91 o
  -9   7  17        0.30        7.46      7.59 o
  -8   7  17      563.00      554.82     15.98 o
  -7   7  17       18.03       13.32      7.43 o
  -6   7  17      299.78      291.92     12.02 o
  -5   7  17      901.12      854.11     20.95 o
  -4   7  17      123.83       98.40      7.43 o
  -3   7  17      110.26      114.95      7.74 o
  -2   7  17      225.54      217.11      9.18 o
  -1   7  17      171.61      181.73      8.82 o
   0   7  17       35.46       28.91      5.99 o
   1   7  17      313.31      360.77     13.30 o
   2   7  17      297.63      280.63      9.29 o
   3   7  17        0.30        1.80      5.66 o
   4   7  17      315.19      256.66     12.15 o
   5   7  17      176.80      174.17      9.74 o
   6   7  17        0.02        3.41      6.80 o
   7   7  17       16.97        4.94      6.81 o
   8   7  17       12.78       12.58      7.50 o
   9   7  17        0.01        0.23      7.53 o
  10   7  17      147.31      139.86     10.85 o
  11   7  17       42.66       65.33     10.31 o
  12   7  17       21.57       20.07     11.68 o
 -13   8  17        2.04        8.19     11.60 o
 -12   8  17        2.63       -8.47      8.47 o
 -11   8  17       39.28       51.70      9.67 o
 -10   8  17       96.58       95.73     10.07 o
  -9   8  17        0.09       11.79      9.04 o
  -8   8  17      232.02      243.66     12.00 o
  -7   8  17      385.95      367.51     16.36 o
  -6   8  17        0.02        2.66      7.31 o
  -5   8  17        4.72        5.37      7.22 o
  -4   8  17      123.59       99.99      8.95 o
  -3   8  17        2.19        6.74      6.33 o
  -2   8  17       67.83       65.61      8.03 o
  -1   8  17        0.50       -5.96      5.96 o
   0   8  17      414.60      429.02     12.54 o
   1   8  17     1091.42     1114.80     19.48 o
   2   8  17      116.48      123.83      7.73 o
   3   8  17      254.82      217.47     11.26 o
   4   8  17       68.02       42.93      7.77 o
   5   8  17        0.05        3.32      6.82 o
   6   8  17      727.04      791.46     18.35 o
   7   8  17       10.74       15.33      7.63 o
   8   8  17       10.06       23.26      8.09 o
   9   8  17      221.86      248.23     12.49 o
  10   8  17       97.66      123.87     10.67 o
  11   8  17       15.71       20.51     11.15 o
 -12   9  17       20.02       -1.44     10.56 o
 -11   9  17        3.19       11.29      9.22 o
 -10   9  17       17.64       30.03      9.10 o
  -9   9  17       43.58       73.79     10.32 o
  -8   9  17      126.61      137.30     11.13 o
  -7   9  17       28.89       22.37      9.58 o
  -6   9  17        2.41        0.35      7.99 o
  -5   9  17      133.08      169.15     15.51 o
  -4   9  17       55.69       62.18      9.29 o
  -3   9  17        6.04        5.31      7.10 o
  -2   9  17       35.68       40.32      8.06 o
  -1   9  17       55.12       53.68      7.91 o
   0   9  17       47.69       48.97      8.35 o
   1   9  17      107.79       99.16      9.38 o
   2   9  17       73.71       74.27      9.07 o
   3   9  17      175.82      195.52     11.19 o
   4   9  17       12.96       23.23      7.35 o
   5   9  17        1.93       10.05      7.77 o
   6   9  17        2.03        5.20      7.59 o
   7   9  17       24.48       30.54      8.60 o
   8   9  17       43.71       47.51      8.86 o
   9   9  17       19.70       42.51     10.37 o
  10   9  17       14.16       10.22     12.90 o
 -11  10  17        3.47       19.35     13.04 o
 -10  10  17       51.10       68.19     12.71 o
  -9  10  17       19.33       35.66      9.70 o
  -8  10  17       58.91       63.88     11.09 o
  -7  10  17      153.58      140.63     11.68 o
  -6  10  17       38.47       57.76      9.73 o
  -5  10  17        1.78       -2.67      8.49 o
  -4  10  17       24.11       14.03      8.43 o
  -3  10  17      102.71      150.11     11.34 o
  -2  10  17      683.65      703.11     19.63 o
  -1  10  17      227.24      239.86     13.03 o
   0  10  17      113.30       98.27     11.22 o
   1  10  17      202.72      221.15     12.89 o
   2  10  17      156.09      151.93     12.22 o
   3  10  17        1.61       -2.01      7.62 o
   4  10  17       20.45       49.05      9.09 o
   5  10  17      116.10      153.09     10.18 o
   6  10  17       69.13       73.81      9.91 o
   7  10  17        0.72       -5.31      8.32 o
   8  10  17        5.07       -9.48      9.48 o
   9  10  17        1.71        5.37     10.62 o
  -9  11  17        2.87        3.75     10.84 o
  -8  11  17       91.71      123.58     14.73 o
  -7  11  17       89.67      111.02     11.80 o
  -6  11  17       13.71       21.88      9.65 o
  -5  11  17       68.31       44.75     11.12 o
  -4  11  17       50.17       47.86     10.95 o
  -3  11  17        3.59       -6.40      9.32 o
  -2  11  17       14.80        2.61      8.60 o
  -1  11  17       19.96       24.33      9.05 o
   0  11  17       28.06       40.62      9.69 o
   1  11  17        0.02        3.63      9.58 o
   2  11  17       74.92       58.20     11.32 o
   3  11  17        0.11        9.03     10.27 o
   4  11  17       87.23       89.32     10.21 o
   5  11  17        0.95       -2.18      8.32 o
   6  11  17       21.52       26.44      9.27 o
   7  11  17       30.99       25.03      9.82 o
   8  11  17        8.86        0.24     11.85 o
  -7  12  17       46.52       33.91     11.24 o
  -6  12  17        1.90        4.52     10.39 o
  -5  12  17        8.25       -5.20     10.27 o
  -4  12  17        0.05       -9.81      9.81 o
  -3  12  17       80.20       99.14     12.88 o
  -2  12  17        4.65       -7.14     10.03 o
  -1  12  17       18.09       18.41      9.98 o
   0  12  17        5.62       10.42     10.64 o
   1  12  17       62.35       65.57     12.11 o
   2  12  17       11.93       24.81     10.80 o
   3  12  17       42.04       32.38     11.36 o
   4  12  17       15.63       10.53     16.15 o
   5  12  17        1.33        0.85      9.90 o
   6  12  17       10.66       12.15     16.77 o
  -3  13  17        2.23       10.98     11.05 o
  -2  13  17       66.39       66.36     13.14 o
  -1  13  17        1.10        4.47     12.36 o
   0  13  17        0.20        1.80     11.31 o
   1  13  17        3.15       -4.02     11.00 o
   2  13  17        0.06       17.24     12.79 o
 -16   0  18      184.37      305.14     44.07 o
 -14   0  18        0.10       -7.32     19.51 o
 -12   0  18        0.01       -4.83      9.28 o
 -10   0  18      838.88      780.99     21.26 o
  -8   0  18     1217.76     1197.40     27.80 o
  -6   0  18      722.83      723.26     31.36 o
  -4   0  18        0.51       -3.54      5.83 o
  -2   0  18      161.79      132.61      8.97 o
   0   0  18     3738.55     3712.73     50.02 o
   2   0  18     3166.68     3071.91     52.16 o
   4   0  18     3080.11     3106.13     48.90 o
   6   0  18      141.75      153.32     10.83 o
   8   0  18        0.43        6.91     11.61 o
  10   0  18        7.06        9.85     10.79 o
  12   0  18        8.56       12.73     13.77 o
  14   0  18        2.20       22.74     15.15 o
 -16   1  18        9.33       -6.62     14.05 o
 -15   1  18      300.96      306.74     21.26 o
 -14   1  18        0.65        9.63     10.42 o
 -13   1  18        0.11       -8.19      8.19 o
 -12   1  18      160.14      176.23     11.43 o
 -11   1  18      240.89      253.23     10.59 o
 -10   1  18      378.81      385.28     10.93 o
  -9   1  18       52.18       60.43      7.50 o
  -8   1  18      644.75      602.95     12.67 o
  -7   1  18       14.72       18.88      5.05 o
  -6   1  18        8.31        9.26      5.03 o
  -5   1  18       41.87       40.20      4.64 o
  -4   1  18        0.89        2.30      4.12 o
  -3   1  18        1.02        7.10      3.97 o
  -2   1  18      368.99      441.76     14.96 o
  -1   1  18      139.90      159.55      7.52 o
   0   1  18      696.52      712.93     15.18 o
   1   1  18     2532.45     2553.82     30.96 o
   2   1  18        5.53       19.96      5.63 o
   3   1  18      226.64      234.16      8.23 o
   4   1  18      489.80      548.30     21.16 o
   5   1  18       50.16       41.30      5.72 o
   6   1  18       88.18       86.99      6.28 o
   7   1  18      414.95      403.67     11.73 o
   8   1  18      180.48      178.94      9.74 o
   9   1  18      414.01      426.58     14.93 o
  10   1  18       17.38       23.08      9.28 o
  11   1  18      304.68      340.63     15.80 o
  12   1  18       13.46        8.50      9.40 o
  13   1  18       29.52        8.19      9.87 o
  14   1  18        1.38      -10.50     10.50 o
 -16   2  18        7.28       10.11     26.75 o
 -15   2  18        6.31       11.71     11.77 o
 -14   2  18        4.05       -3.22      9.15 o
 -13   2  18        0.19       -6.14      8.17 o
 -12   2  18        7.24        9.84      7.88 o
 -11   2  18       56.47       62.69      9.82 o
 -10   2  18      334.15      298.88     11.95 o
  -9   2  18      467.92      420.13     11.93 o
  -8   2  18       29.39       42.77      6.50 o
  -7   2  18       12.45       12.54      5.19 o
  -6   2  18      224.91      235.72      8.08 o
  -5   2  18     2337.00     2209.02     28.89 o
  -4   2  18      487.86      523.80     11.34 o
  -3   2  18      282.92      290.66      8.69 o
  -2   2  18      832.86      773.70     12.04 o
  -1   2  18      304.30      361.34      7.97 o
   0   2  18        2.36        3.14      3.54 o
   1   2  18      323.01      301.33      7.83 o
   2   2  18      295.41      347.76      8.97 o
   3   2  18      136.56      161.46      6.47 o
   4   2  18       40.33       50.31      5.15 o
   5   2  18       60.07       54.52      6.03 o
   6   2  18      662.52      571.16     13.49 o
   7   2  18      290.52      302.54     10.58 o
   8   2  18       89.53       92.04      7.67 o
   9   2  18        5.94       15.44      7.53 o
  10   2  18        2.03       10.60      9.08 o
  11   2  18       47.30       58.40     13.05 o
  12   2  18       65.08       77.58     11.47 o
  13   2  18        7.84       -4.18      9.94 o
  14   2  18       61.42       39.41     11.98 o
 -15   3  18       13.66       30.72     11.01 o
 -14   3  18       55.43       71.72     11.18 o
 -13   3  18       72.58       60.27     12.86 o
 -12   3  18      155.44      142.73     11.14 o
 -11   3  18       24.57       28.00      8.88 o
 -10   3  18       38.17       34.66      8.38 o
  -9   3  18     1669.17     1562.52     24.53 o
  -8   3  18      196.46      219.33     10.70 o
  -7   3  18       45.98       56.09      6.96 o
  -6   3  18     1225.85     1177.03     17.28 o
  -5   3  18      458.74      367.87     10.17 o
  -4   3  18     1709.67     1692.40     20.35 o
  -3   3  18        2.27       -4.14      4.14 o
  -2   3  18       67.97       62.91      5.28 o
  -1   3  18        8.48       14.55      3.72 o
   0   3  18      115.27      121.83      5.57 o
   1   3  18       33.95       42.32      4.56 o
   2   3  18       28.19       17.93      4.22 o
   3   3  18      668.88      653.47     14.67 o
   4   3  18       76.20       78.27      5.88 o
   5   3  18       49.12       45.50      7.58 o
   6   3  18      200.13      198.05      8.85 o
   7   3  18     1103.61     1030.27     18.46 o
   8   3  18      607.12      488.14     14.26 o
   9   3  18        0.20        2.41      7.21 o
  10   3  18        6.60        2.89      7.91 o
  11   3  18      248.97      254.85     15.08 o
  12   3  18       73.41       84.28     12.08 o
  13   3  18       27.42       41.38     12.32 o
  14   3  18        0.97        0.32     10.92 o
 -15   4  18       27.25        9.97     10.76 o
 -14   4  18       35.00       41.79     10.28 o
 -13   4  18        0.33        7.83     11.29 o
 -12   4  18        0.96       -8.34      8.34 o
 -11   4  18       95.26      118.21     11.05 o
 -10   4  18       24.23       15.39      7.66 o
  -9   4  18      249.68      245.42     13.01 o
  -8   4  18       59.04       68.74      7.94 o
  -7   4  18      671.76      618.18     19.27 o
  -6   4  18      290.37      268.27     10.94 o
  -5   4  18      153.40      133.81      6.92 o
  -4   4  18        1.81       14.42      4.39 o
  -3   4  18       34.60       40.49      5.05 o
  -2   4  18        1.52        1.10      4.44 o
  -1   4  18     1126.76     1110.75     14.80 o
   0   4  18      951.95      975.99     14.40 o
   1   4  18        0.25       -1.91      3.85 o
   2   4  18        6.10        2.63      4.01 o
   3   4  18      531.69      483.40     10.38 o
   4   4  18       78.14       77.33      6.55 o
   5   4  18      753.72      708.42     14.77 o
   6   4  18     1582.98     1523.82     27.44 o
   7   4  18      698.13      682.93     27.92 o
   8   4  18       45.81       25.42      7.33 o
   9   4  18      239.01      263.74     12.02 o
  10   4  18       19.67       22.36      8.67 o
  11   4  18       46.58       61.79     10.02 o
  12   4  18      182.52      196.94     14.86 o
  13   4  18        4.05        1.80     11.24 o
  14   4  18       20.05       14.35     14.30 o
 -15   5  18        2.45       -0.20     11.05 o
 -14   5  18        0.23       -9.92      9.92 o
 -13   5  18       29.54        9.20      9.94 o
 -12   5  18        2.24        4.67      9.27 o
 -11   5  18       31.36       28.29      8.19 o
 -10   5  18       74.34       71.73      9.07 o
  -9   5  18        2.89       -6.80      6.80 o
  -8   5  18        8.60        4.10      7.67 o
  -7   5  18     2759.26     2628.06     34.30 o
  -6   5  18        6.08       -1.82      6.00 o
  -5   5  18     1281.16     1212.02     20.18 o
  -4   5  18       33.54       24.64      5.48 o
  -3   5  18      256.06      256.94      8.42 o
  -2   5  18       97.14       91.06      6.26 o
  -1   5  18       39.93       45.52      5.30 o
   0   5  18       22.44       32.39      4.78 o
   1   5  18     1409.10     1421.89     18.66 o
   2   5  18      675.82      719.00     12.69 o
   3   5  18      287.23      271.12      9.43 o
   4   5  18      508.15      529.06     13.08 o
   5   5  18     2328.23     2292.82     30.16 o
   6   5  18        0.43        3.29      7.40 o
   7   5  18      248.59      241.44     10.87 o
   8   5  18       66.86       64.37      8.35 o
   9   5  18      221.83      238.16     11.64 o
  10   5  18       17.84       17.48      8.74 o
  11   5  18       84.99      103.13     10.74 o
  12   5  18       58.76       76.92     11.11 o
  13   5  18       38.24       44.71     14.71 o
 -14   6  18       26.37       54.54     11.96 o
 -13   6  18       24.67       49.66     11.32 o
 -12   6  18        5.13        9.20      9.49 o
 -11   6  18      220.47      237.77     12.46 o
 -10   6  18       85.08       91.80      9.65 o
  -9   6  18      696.00      681.08     17.56 o
  -8   6  18       12.48        4.98      7.35 o
  -7   6  18      299.51      274.25     11.86 o
  -6   6  18      165.85      165.94      9.24 o
  -5   6  18       40.16       31.53      6.80 o
  -4   6  18      272.23      252.14      9.40 o
  -3   6  18      241.43      250.24      9.40 o
  -2   6  18     2571.99     2423.62     29.48 o
  -1   6  18      169.49      184.01      7.67 o
   0   6  18      621.03      576.53     14.52 o
   1   6  18       28.65       31.84      5.47 o
   2   6  18       74.97       67.67      6.41 o
   3   6  18        6.53        6.44      5.62 o
   4   6  18      336.41      328.85     10.90 o
   5   6  18      204.30      213.32     10.26 o
   6   6  18      147.39      139.11      9.19 o
   7   6  18       28.10       35.46      7.55 o
   8   6  18       21.48       27.07      7.77 o
   9   6  18       90.30      102.42     11.04 o
  10   6  18        1.30       -4.03      7.75 o
  11   6  18       71.20       78.84     12.19 o
  12   6  18      142.94      178.21     13.29 o
  13   6  18       23.11       23.02     18.28 o
 -13   7  18       13.75       18.50     11.04 o
 -12   7  18       20.46       34.64     12.17 o
 -11   7  18       78.08       85.84     10.04 o
 -10   7  18        0.58        4.33      7.97 o
  -9   7  18        0.36       10.62      8.15 o
  -8   7  18       14.96       20.49      7.93 o
  -7   7  18       11.42       -7.06      7.06 o
  -6   7  18        1.43       -1.58      6.76 o
  -5   7  18       56.05       78.91      8.53 o
  -4   7  18      106.84      110.32      7.93 o
  -3   7  18     1477.87     1411.76     21.71 o
  -2   7  18       55.87       62.89      7.29 o
  -1   7  18      114.83      130.88      8.31 o
   0   7  18      333.74      327.52     10.43 o
   1   7  18       24.10       12.29      5.47 o
   2   7  18      846.81      807.19     17.82 o
   3   7  18        1.08       -6.21      6.21 o
   4   7  18      487.10      499.14     14.20 o
   5   7  18       20.51       13.91      6.96 o
   6   7  18       13.86       12.75      7.03 o
   7   7  18       38.15       38.11      8.08 o
   8   7  18       33.74       24.43      7.97 o
   9   7  18       68.96       54.40     10.97 o
  10   7  18        4.63        9.67      8.36 o
  11   7  18       18.98        9.15     16.11 o
  12   7  18       13.27        1.72     11.43 o
 -13   8  18       30.53       46.47     16.44 o
 -12   8  18        1.00       -8.82      8.82 o
 -11   8  18        0.32        3.47      8.41 o
 -10   8  18        3.55       12.12      8.56 o
  -9   8  18       27.31       30.44      8.78 o
  -8   8  18        0.70       20.18      8.30 o
  -7   8  18       49.44       45.65      8.54 o
  -6   8  18       34.72       46.21      8.59 o
  -5   8  18        3.29        7.71      8.06 o
  -4   8  18      403.18      375.96     14.35 o
  -3   8  18       61.06       60.51      7.51 o
  -2   8  18       16.98       20.69      6.80 o
  -1   8  18      471.43      416.97     13.22 o
   0   8  18        1.25       -3.80      6.57 o
   1   8  18        0.24        0.38      6.30 o
   2   8  18      100.69      102.92      8.57 o
   3   8  18       45.76       39.01      7.64 o
   4   8  18       60.18       66.11      8.45 o
   5   8  18      623.16      631.32     16.71 o
   6   8  18       51.48       46.74      8.49 o
   7   8  18      115.85      132.13     10.19 o
   8   8  18      150.53      144.36     10.80 o
   9   8  18       12.65       28.64      8.78 o
  10   8  18        3.84       -1.48      8.60 o
  11   8  18        0.91        0.50     13.74 o
 -12   9  18       23.02       25.88     14.65 o
 -11   9  18        2.96        9.08      9.81 o
 -10   9  18       85.00      106.79     11.51 o
  -9   9  18        1.24        6.65      9.02 o
  -8   9  18      186.04      172.89     14.15 o
  -7   9  18       19.23       22.84      8.80 o
  -6   9  18       21.09       24.32      8.69 o
  -5   9  18      134.52      170.09     11.70 o
  -4   9  18      177.35      164.37     14.73 o
  -3   9  18        0.11        2.06      7.68 o
  -2   9  18       81.66       73.95      8.92 o
  -1   9  18       61.00       67.10      8.04 o
   0   9  18        1.03       -7.50      7.50 o
   1   9  18      126.28       94.87     10.62 o
   2   9  18      917.05      939.15     21.20 o
   3   9  18      124.65      141.91     10.60 o
   4   9  18        0.42       -7.33      7.33 o
   5   9  18      115.91       99.57     10.25 o
   6   9  18      142.47      161.38     11.46 o
   7   9  18      380.02      397.26     15.84 o
   8   9  18       34.44       41.35      9.26 o
   9   9  18        1.64       -4.08      9.68 o
  10   9  18       27.02       20.74     10.90 o
 -10  10  18      135.68      179.01     22.68 o
  -9  10  18       60.87       55.23     10.88 o
  -8  10  18       15.69       19.05     10.48 o
  -7  10  18       23.53       38.24      9.65 o
  -6  10  18       73.66      102.65     12.98 o
  -5  10  18       79.42       75.46     10.29 o
  -4  10  18       65.06       78.11     10.04 o
  -3  10  18      146.81      169.79     12.96 o
  -2  10  18       18.96       31.23      9.02 o
  -1  10  18        7.68       10.10      8.55 o
   0  10  18        0.06        5.28      8.38 o
   1  10  18       53.62       46.74     11.10 o
   2  10  18      246.62      271.63     14.60 o
   3  10  18        3.04        1.43      8.17 o
   4  10  18       41.86       32.82      8.67 o
   5  10  18      193.30      210.83     11.54 o
   6  10  18       63.01       50.11      9.58 o
   7  10  18       21.07       17.12      9.11 o
   8  10  18      131.83      148.07     13.64 o
   9  10  18       19.35       11.31     10.99 o
  -9  11  18       63.11       76.97     13.32 o
  -8  11  18        4.32       -6.00      9.76 o
  -7  11  18        0.17        0.88     11.40 o
  -6  11  18        1.13        5.80      9.88 o
  -5  11  18        0.02       -5.26     12.52 o
  -4  11  18       36.82       36.67     10.72 o
  -3  11  18        1.40       -0.43      9.73 o
  -2  11  18       36.73       41.49     13.28 o
  -1  11  18        3.00       12.33     11.28 o
   0  11  18      104.88      132.32     13.59 o
   1  11  18       74.65       92.44     12.50 o
   2  11  18       42.27       35.85     11.01 o
   3  11  18       16.66       21.80     10.87 o
   4  11  18       29.36       32.03     11.22 o
   5  11  18        9.30       17.34      9.14 o
   6  11  18       89.26      113.45     11.64 o
   7  11  18       65.14       69.11     11.01 o
  -6  12  18        1.93      -13.29     13.29 o
  -5  12  18      137.46      154.91     14.22 o
  -4  12  18       46.92       63.68     12.24 o
  -3  12  18        5.37        4.06     10.64 o
  -2  12  18        0.73        8.64     10.76 o
  -1  12  18       14.03       12.08     14.88 o
   0  12  18        1.57        3.35     10.55 o
   1  12  18       24.31       12.93     10.79 o
   2  12  18      102.76       83.71     12.80 o
   3  12  18        6.68       -0.18     10.93 o
   4  12  18       38.96       61.76     13.09 o
   5  12  18       27.55       37.45     13.59 o
  -2  13  18       44.37       38.63     15.54 o
  -1  13  18        2.90        9.54     13.21 o
   0  13  18        3.32       12.64     12.80 o
 -15   0  19      135.77      167.44     26.69 o
 -13   0  19        2.74      -15.20     15.20 o
 -11   0  19        3.48        8.38     10.45 o
  -9   0  19      650.97      642.70     19.99 o
  -7   0  19     1613.87     1493.65     26.56 o
  -5   0  19     4722.94     4699.58     65.20 o
  -3   0  19       41.99       38.68      7.38 o
  -1   0  19       97.49       90.30     10.95 o
   1   0  19       32.38       25.74      7.15 o
   3   0  19        3.47       -4.07      6.59 o
   5   0  19       34.90       24.18      7.91 o
   7   0  19       69.84       80.78     12.70 o
   9   0  19       80.22       50.84     13.22 o
  11   0  19      211.75      195.03     19.26 o
  13   0  19       41.02       23.43     18.59 o
 -16   1  19       55.37       35.25     15.55 o
 -15   1  19       59.90       90.57     22.36 o
 -14   1  19       14.99        1.13     10.70 o
 -13   1  19        4.35        8.38     10.26 o
 -12   1  19      527.11      481.26     16.83 o
 -11   1  19       15.86       16.56      8.28 o
 -10   1  19      199.11      225.24     10.81 o
  -9   1  19      803.30      746.70     16.21 o
  -8   1  19      985.96      996.52     16.35 o
  -7   1  19        0.66        6.40      5.14 o
  -6   1  19       19.66        2.49      4.71 o
  -5   1  19       10.81        5.53      4.08 o
  -4   1  19      258.04      270.58      8.35 o
  -3   1  19     3585.08     3566.52     38.47 o
  -2   1  19        5.71        0.63      3.85 o
  -1   1  19        9.97       22.52      4.47 o
   0   1  19      607.50      599.79     12.92 o
   1   1  19       53.40       93.63      7.28 o
   2   1  19      259.22      255.94     10.01 o
   3   1  19      139.68      177.48      7.70 o
   4   1  19      632.11      583.78     12.60 o
   5   1  19     2133.46     2162.42     26.90 o
   6   1  19      180.58      145.62      7.89 o
   7   1  19      252.24      259.17     10.19 o
   8   1  19       50.87       62.89      8.75 o
   9   1  19      221.09      239.22     12.57 o
  10   1  19      668.85      721.89     23.65 o
  11   1  19        0.00        4.36      8.79 o
  12   1  19        0.66       -9.62      9.62 o
  13   1  19       18.61       12.89     12.34 o
  14   1  19        3.76        2.69     11.15 o
 -15   2  19       36.89       60.63     13.05 o
 -14   2  19        0.14        1.98     10.67 o
 -13   2  19       12.20        9.35      8.76 o
 -12   2  19       81.34       76.32     10.84 o
 -11   2  19      113.09      130.01     11.32 o
 -10   2  19      111.61      111.85      9.26 o
  -9   2  19        5.71       -6.24      6.24 o
  -8   2  19      232.28      234.16      9.56 o
  -7   2  19      141.02      116.20      7.24 o
  -6   2  19     2798.05     2780.04     31.09 o
  -5   2  19      366.99      402.95      9.63 o
  -4   2  19      556.32      549.61     16.55 o
  -3   2  19      803.87      769.65     14.04 o
  -2   2  19      852.64      840.54     13.07 o
  -1   2  19       26.26       25.53      4.11 o
   0   2  19      212.61      186.82      6.58 o
   1   2  19       81.43       58.07      4.92 o
   2   2  19      118.96      129.02      6.30 o
   3   2  19        3.42        3.27      5.17 o
   4   2  19     1392.79     1316.18     19.09 o
   5   2  19       56.87       55.65      6.08 o
   6   2  19       43.89       44.05      6.83 o
   7   2  19       12.14        2.11      6.16 o
   8   2  19        4.71       10.67      6.51 o
   9   2  19       31.48       11.28      8.46 o
  10   2  19      311.30      286.10     15.08 o
  11   2  19        0.23        1.63      9.34 o
  12   2  19       31.27       24.91     10.25 o
  13   2  19       19.76       14.37     10.58 o
  14   2  19       22.27        5.02     10.91 o
 -15   3  19        4.12       -2.44     11.02 o
 -14   3  19        3.31        5.63     10.10 o
 -13   3  19      203.79      228.59     15.78 o
 -12   3  19       71.79       93.64     14.72 o
 -11   3  19      212.78      218.23     13.10 o
 -10   3  19      464.44      424.09     14.11 o
  -9   3  19       40.51       31.21      7.27 o
  -8   3  19       13.27       -1.25      8.09 o
  -7   3  19      481.56      451.44     13.25 o
  -6   3  19       98.44       93.41      7.06 o
  -5   3  19      144.09      159.36      7.82 o
  -4   3  19        3.55       18.11      5.11 o
  -3   3  19      672.94      632.13     11.48 o
  -2   3  19       86.82       69.45      5.67 o
  -1   3  19      970.34     1006.04     14.49 o
   0   3  19     1125.61     1264.85     17.02 o
   1   3  19       39.10       30.78      5.55 o
   2   3  19        7.95        7.76      4.05 o
   3   3  19       26.94       28.40      5.12 o
   4   3  19      220.79      225.14     10.58 o
   5   3  19      394.05      366.06     11.09 o
   6   3  19        1.28       -5.66      5.66 o
   7   3  19      137.86      142.04      8.66 o
   8   3  19       13.63        6.94      7.11 o
   9   3  19      190.51      191.47     17.27 o
  10   3  19       11.08        5.79      9.06 o
  11   3  19       17.08       26.76     10.29 o
  12   3  19       29.18       23.56     11.42 o
  13   3  19        0.23       -5.44     13.52 o
  14   3  19       69.31       78.97     16.75 o
 -15   4  19       12.56       -6.76     11.27 o
 -14   4  19       15.13       26.25     10.91 o
 -13   4  19       94.20       92.47     18.89 o
 -12   4  19       32.82       46.18     10.44 o
 -11   4  19       15.11       -3.48      8.17 o
 -10   4  19       27.77       21.24      8.09 o
  -9   4  19      147.93      173.69     10.41 o
  -8   4  19      148.55      155.41      9.18 o
  -7   4  19      265.07      253.78     10.45 o
  -6   4  19      270.50      307.55     10.74 o
  -5   4  19      131.97      132.35      7.59 o
  -4   4  19      712.55      629.88     11.52 o
  -3   4  19      691.46      654.53     12.45 o
  -2   4  19      226.78      251.16      8.41 o
  -1   4  19     1688.27     1603.45     19.39 o
   0   4  19       22.20       24.08      4.51 o
   1   4  19       36.21       27.52      4.64 o
   2   4  19      115.35      118.47      6.27 o
   3   4  19     1261.43     1267.68     25.02 o
   4   4  19      330.34      316.45     10.34 o
   5   4  19      103.15       90.51      9.69 o
   6   4  19      150.32      159.74      8.83 o
   7   4  19        8.31       -5.74      6.71 o
   8   4  19      269.18      267.22     13.09 o
   9   4  19        6.83        4.51      7.43 o
  10   4  19       25.51       24.92      9.84 o
  11   4  19       91.47      100.17     12.43 o
  12   4  19        2.94        6.96     10.72 o
  13   4  19        7.83       11.02     12.38 o
 -14   5  19       23.14        6.01     11.11 o
 -13   5  19       85.57       98.78     12.43 o
 -12   5  19       36.03       30.44     10.51 o
 -11   5  19       25.86       27.28      8.48 o
 -10   5  19        1.26       -5.32      7.62 o
  -9   5  19      112.53      127.68     11.75 o
  -8   5  19       19.96       36.33      7.96 o
  -7   5  19      385.51      416.96     14.61 o
  -6   5  19       92.21       62.93      7.39 o
  -5   5  19       82.34       86.67      7.62 o
  -4   5  19      119.86       98.92      7.27 o
  -3   5  19       25.58       24.67      5.88 o
  -2   5  19      452.51      404.93     11.03 o
  -1   5  19      175.86      188.09      8.31 o
   0   5  19      328.56      322.93     12.40 o
   1   5  19      554.51      537.19     11.21 o
   2   5  19        0.29        3.88      4.96 o
   3   5  19       73.16       99.71      7.15 o
   4   5  19       55.18       54.28      6.75 o
   5   5  19      310.52      307.55     10.77 o
   6   5  19       39.19       51.45      7.74 o
   7   5  19      133.64      117.13      9.09 o
   8   5  19      157.37      161.69     10.33 o
   9   5  19        5.31        0.22      7.36 o
  10   5  19       78.24       77.97     10.30 o
  11   5  19        0.65       -8.59      8.59 o
  12   5  19        4.15        3.79     13.79 o
  13   5  19        1.60       -7.51     12.23 o
 -14   6  19       27.98       21.27     11.25 o
 -13   6  19      145.78      190.94     14.68 o
 -12   6  19       11.59        0.72      9.80 o
 -11   6  19       42.82       52.63      9.39 o
 -10   6  19       41.91       35.99      8.56 o
  -9   6  19      290.31      293.54     14.21 o
  -8   6  19       10.25       16.53      7.94 o
  -7   6  19        0.29        6.94      7.66 o
  -6   6  19       55.96       59.80      7.90 o
  -5   6  19        0.01        7.72      6.50 o
  -4   6  19      686.74      680.64     14.64 o
  -3   6  19       68.17       86.63      7.32 o
  -2   6  19      233.34      283.50     11.42 o
  -1   6  19      881.05      869.29     15.16 o
   0   6  19       38.85       27.00      5.66 o
   1   6  19       70.82       58.02      6.32 o
   2   6  19       31.59       43.55      6.48 o
   3   6  19       72.67       74.34      7.18 o
   4   6  19      162.98      182.68      9.72 o
   5   6  19      120.40       86.43     11.45 o
   6   6  19       63.29       94.97     10.29 o
   7   6  19       35.45       23.86      7.58 o
   8   6  19       77.36       91.04      9.34 o
   9   6  19       11.24       -7.46      7.61 o
  10   6  19        1.30       -2.45      8.78 o
  11   6  19       11.00        2.53      9.14 o
  12   6  19       66.38       71.22     16.90 o
 -13   7  19       41.67       49.75     11.98 o
 -12   7  19       23.24       22.77      9.87 o
 -11   7  19       14.13        0.84      8.38 o
 -10   7  19       22.96       20.29      8.64 o
  -9   7  19      608.76      620.61     17.64 o
  -8   7  19        0.89        3.76      7.81 o
  -7   7  19       16.67        1.73      7.83 o
  -6   7  19      168.76      159.42     10.42 o
  -5   7  19      113.15       95.82      9.09 o
  -4   7  19        5.44       -6.09      6.09 o
  -3   7  19      851.30      735.83     15.58 o
  -2   7  19      498.30      484.77     13.62 o
  -1   7  19      448.88      396.36     13.01 o
   0   7  19      607.89      634.52     14.05 o
   1   7  19      175.20      188.97      8.23 o
   2   7  19      154.90      137.96      8.43 o
   3   7  19      167.34      161.88     12.03 o
   4   7  19        0.93        0.06      6.70 o
   5   7  19        0.06        7.21      7.13 o
   6   7  19      581.59      580.48     16.14 o
   7   7  19       74.25       83.51      9.28 o
   8   7  19       56.41       44.32      8.75 o
   9   7  19       23.77       27.65      8.74 o
  10   7  19       16.52       21.32      9.20 o
  11   7  19      148.11      178.80     13.33 o
  12   7  19        5.10        3.36     37.82 o
 -12   8  19       11.55       13.43      9.74 o
 -11   8  19       14.32       12.76      9.15 o
 -10   8  19       37.94       50.25      9.70 o
  -9   8  19       60.11       69.88      9.74 o
  -8   8  19       20.19       27.78      8.45 o
  -7   8  19       12.72       16.95      8.16 o
  -6   8  19       44.20       41.92      8.80 o
  -5   8  19      305.00      292.77     13.49 o
  -4   8  19      361.87      360.95     14.49 o
  -3   8  19       18.92       19.53      7.22 o
  -2   8  19       25.07       21.81      6.97 o
  -1   8  19      638.27      643.26     16.30 o
   0   8  19      138.29      149.86      9.85 o
   1   8  19        4.30       -1.67      6.61 o
   2   8  19       24.01       26.00      7.08 o
   3   8  19      373.37      365.90     13.95 o
   4   8  19       34.24       39.66      8.24 o
   5   8  19      572.23      576.48     16.43 o
   6   8  19        6.37        7.12      8.08 o
   7   8  19       87.81       70.26      9.42 o
   8   8  19       29.92       44.39      9.21 o
   9   8  19       17.31       34.05      9.22 o
  10   8  19       25.19       11.80      9.98 o
  11   8  19       27.26       35.08     12.43 o
 -11   9  19       13.78       37.24     10.48 o
 -10   9  19       71.93       89.41     11.51 o
  -9   9  19       45.06       49.74     10.32 o
  -8   9  19        0.35       -6.53      8.47 o
  -7   9  19       10.53        0.40      9.66 o
  -6   9  19      179.08      180.76     12.37 o
  -5   9  19      305.67      315.66     18.95 o
  -4   9  19       38.63       52.40      9.08 o
  -3   9  19       86.13      105.84     10.22 o
  -2   9  19        6.45        4.05      7.48 o
  -1   9  19        0.16       -7.14      7.14 o
   0   9  19      141.43      151.90     10.88 o
   1   9  19        9.32       23.15      8.79 o
   2   9  19      348.26      314.46     15.00 o
   3   9  19        3.35       10.06      8.04 o
   4   9  19        4.58        2.90      7.18 o
   5   9  19       93.32      122.70     10.83 o
   6   9  19       15.52       -2.94     11.05 o
   7   9  19        9.92        6.05     11.84 o
   8   9  19        0.15       10.88     10.21 o
   9   9  19       27.95       18.53     10.79 o
  10   9  19        2.95       -0.31     13.27 o
 -10  10  19      278.91      341.26     17.21 o
  -9  10  19      257.42      285.77     15.61 o
  -8  10  19       72.05       64.12     10.98 o
  -7  10  19       90.22      130.17     12.25 o
  -6  10  19       53.06       74.74     10.83 o
  -5  10  19        5.73       -2.68      8.57 o
  -4  10  19        5.69       -1.83      8.70 o
  -3  10  19      158.68      185.08     13.44 o
  -2  10  19      147.73      143.92     14.53 o
  -1  10  19        4.37       12.00      8.78 o
   0  10  19       37.80       44.72     10.89 o
   1  10  19       58.40       82.27     12.34 o
   2  10  19        2.34        0.69      9.20 o
   3  10  19        0.88        4.66      9.13 o
   4  10  19       70.18       72.57     10.19 o
   5  10  19      178.23      188.99     12.18 o
   6  10  19        5.19       20.07      9.43 o
   7  10  19        1.82       -5.27      8.88 o
   8  10  19       15.42       -2.15     10.67 o
  -8  11  19       15.20       17.59     10.61 o
  -7  11  19        1.00        1.51     10.43 o
  -6  11  19       88.41       82.37     12.36 o
  -5  11  19        9.82       -1.20      9.77 o
  -4  11  19        0.14       -9.44      9.44 o
  -3  11  19       37.53       28.16     10.43 o
  -2  11  19       32.84       30.63     10.61 o
  -1  11  19        4.38       14.98     10.66 o
   0  11  19        2.01        9.78     10.26 o
   1  11  19        0.43       -9.88      9.88 o
   2  11  19      113.74      100.62     13.07 o
   3  11  19        1.75       -4.19     10.27 o
   4  11  19        1.22        9.65     10.59 o
   5  11  19        2.30       -6.93     10.02 o
   6  11  19      116.28      119.15     11.99 o
   7  11  19       31.09       14.80     20.71 o
  -6  12  19        7.09        4.65     11.13 o
  -5  12  19       69.36       64.90     13.10 o
  -4  12  19        5.06       12.82     11.02 o
  -3  12  19        8.43        0.31     10.60 o
  -2  12  19      118.48      123.90     15.78 o
  -1  12  19      151.93      181.79     17.41 o
   0  12  19        0.62       15.70     11.11 o
   1  12  19        1.65       -1.18     10.77 o
   2  12  19      171.93      215.99     22.36 o
   3  12  19        4.52        8.22     11.18 o
   4  12  19       29.53       22.22     12.34 o
 -14   0  20        0.98      -15.95     15.95 o
 -12   0  20       73.35       78.78     19.91 o
 -10   0  20      398.70      358.34     18.37 o
  -8   0  20      287.81      270.30     14.09 o
  -6   0  20      363.13      395.78     19.06 o
  -4   0  20      854.82      857.53     21.31 o
  -2   0  20     7448.19     7439.65    101.60 o
   0   0  20       24.68       56.26      8.12 o
   2   0  20     2885.17     2718.38     44.81 o
   4   0  20     1902.35     1812.67     41.00 o
   6   0  20       89.96       90.45     13.64 o
   8   0  20      742.04      830.00     26.38 o
  10   0  20      342.88      350.40     22.48 o
  12   0  20      104.36       99.03     17.71 o
  14   0  20       44.33       91.11     19.04 o
 -15   1  20      120.70      123.17     21.68 o
 -14   1  20        5.25      -18.59     20.31 o
 -13   1  20       65.50       80.43     12.67 o
 -12   1  20        0.01        5.65      9.66 o
 -11   1  20      419.85      476.55     16.22 o
 -10   1  20       97.17      111.36     10.02 o
  -9   1  20       75.48       91.41      8.32 o
  -8   1  20       41.34       19.24      6.07 o
  -7   1  20     1871.98     1960.79     24.65 o
  -6   1  20      730.93      704.78     13.28 o
  -5   1  20        7.66       -0.63      4.22 o
  -4   1  20      708.68      707.51     13.12 o
  -3   1  20      699.55      728.26     13.99 o
  -2   1  20      253.95      246.35      9.05 o
  -1   1  20      156.18      127.02      7.59 o
   0   1  20     1052.73     1017.77     17.50 o
   1   1  20        0.16       10.80      4.92 o
   2   1  20     5430.02     5377.89     54.55 o
   3   1  20        1.36        7.38      6.13 o
   4   1  20        4.14        0.60      5.79 o
   5   1  20     2035.44     1970.89     27.39 o
   6   1  20        1.46       -5.62      5.62 o
   7   1  20      316.13      311.81     13.11 o
   8   1  20       57.15       49.60      9.58 o
   9   1  20        1.97       11.36      7.97 o
  10   1  20        3.25       11.57      9.49 o
  11   1  20       80.33       87.63     11.56 o
  12   1  20       47.86       39.99     12.21 o
  13   1  20       49.92       45.97     12.18 o
  14   1  20       12.59       -1.84     12.99 o
 -15   2  20      136.57      167.55     22.23 o
 -14   2  20       70.84       90.75     13.71 o
 -13   2  20       40.32       26.56     12.26 o
 -12   2  20       23.76       41.71      9.98 o
 -11   2  20       29.35       26.20     10.75 o
 -10   2  20       16.27       36.19      8.02 o
  -9   2  20        4.21        1.87      6.42 o
  -8   2  20      952.32      873.04     17.76 o
  -7   2  20       92.33       89.92      7.45 o
  -6   2  20        0.02       17.24      5.68 o
  -5   2  20       70.78       63.71      6.07 o
  -4   2  20       14.23       10.55      4.46 o
  -3   2  20       79.86       71.42      5.84 o
  -2   2  20      250.22      239.79      8.63 o
  -1   2  20      112.26       93.15      5.28 o
   0   2  20      196.89      204.77      7.04 o
   1   2  20       34.22       38.05      4.70 o
   2   2  20      149.78      164.90      6.78 o
   3   2  20      720.35      735.45     16.01 o
   4   2  20       11.68       20.73      6.05 o
   5   2  20     1072.87     1094.97     17.87 o
   6   2  20      149.66      173.99      9.22 o
   7   2  20       94.40       89.87      8.12 o
   8   2  20      831.56      807.89     19.91 o
   9   2  20       51.98       53.57      9.86 o
  10   2  20      113.95      132.64     12.40 o
  11   2  20        6.68       -0.62      9.41 o
  12   2  20      113.58      108.27     12.67 o
  13   2  20        1.33       -9.78      9.78 o
 -15   3  20       31.72       44.65     14.13 o
 -14   3  20        0.05       -1.81     10.61 o
 -13   3  20       76.34       89.40     12.31 o
 -12   3  20       31.52       31.23     10.15 o
 -11   3  20       42.63       32.81      9.66 o
 -10   3  20        1.98       -7.05      7.05 o
  -9   3  20      183.55      226.98     10.54 o
  -8   3  20       39.83       15.58      6.93 o
  -7   3  20     2033.25     1975.95     28.30 o
  -6   3  20      423.66      469.37     12.12 o
  -5   3  20      206.21      215.78      9.67 o
  -4   3  20        0.71       -1.00      4.52 o
  -3   3  20      135.29      184.62      8.07 o
  -2   3  20     1379.72     1347.53     18.78 o
  -1   3  20      258.79      292.74      7.91 o
   0   3  20      388.19      397.03      9.31 o
   1   3  20      240.17      209.39      8.01 o
   2   3  20      202.98      196.52      7.21 o
   3   3  20      209.10      214.52      8.23 o
   4   3  20        3.35        9.49      5.31 o
   5   3  20       92.81       90.95      7.73 o
   6   3  20      311.83      307.86     11.15 o
   7   3  20       91.29       89.38      8.08 o
   8   3  20       66.76       53.29     10.56 o
   9   3  20        1.78        1.72      8.75 o
  10   3  20       40.95       37.46     10.49 o
  11   3  20       63.88       58.21     11.70 o
  12   3  20       21.24       20.76     11.85 o
  13   3  20        0.76        3.28     13.87 o
 -15   4  20        1.01       -7.96     14.11 o
 -14   4  20        3.78       -2.85     10.61 o
 -13   4  20       17.49       35.35     10.81 o
 -12   4  20       17.50       36.70     10.49 o
 -11   4  20       27.89       31.14      9.80 o
 -10   4  20       62.26       55.34      9.91 o
  -9   4  20       52.10       51.32      8.67 o
  -8   4  20       73.18       59.55      7.91 o
  -7   4  20       24.31       12.96      6.64 o
  -6   4  20      200.86      160.70      9.16 o
  -5   4  20       51.70       67.06      6.84 o
  -4   4  20     1506.46     1471.86     20.47 o
  -3   4  20      215.58      240.78      9.03 o
  -2   4  20       12.16        9.57      5.54 o
  -1   4  20      105.83       96.96      5.57 o
   0   4  20       16.35       16.27      4.64 o
   1   4  20      142.34      126.08      7.63 o
   2   4  20        3.43        7.35      5.01 o
   3   4  20        5.93        7.00      5.61 o
   4   4  20       86.67       67.80      7.06 o
   5   4  20      154.33      142.10      8.75 o
   6   4  20      114.55      115.58      8.35 o
   7   4  20        0.29       -0.18      6.79 o
   8   4  20      156.51      186.61     10.73 o
   9   4  20       60.64       27.87      8.79 o
  10   4  20        5.45       12.49      9.74 o
  11   4  20        8.76        7.85     10.04 o
  12   4  20        2.04        1.67     10.75 o
  13   4  20       18.23       15.79     12.92 o
 -14   5  20       12.52       24.90     11.46 o
 -13   5  20       10.80        5.54     10.34 o
 -12   5  20        6.65       11.89     11.09 o
 -11   5  20       58.15       60.66      9.44 o
 -10   5  20        1.03        0.02      7.86 o
  -9   5  20      239.18      262.55     12.43 o
  -8   5  20       50.62       85.48      9.38 o
  -7   5  20       22.09       27.45      7.53 o
  -6   5  20        1.23       -0.88      6.63 o
  -5   5  20      928.12      795.69     16.75 o
  -4   5  20        6.79       13.52      6.19 o
  -3   5  20      512.83      508.39     14.01 o
  -2   5  20      523.15      517.88     12.58 o
  -1   5  20     1230.50     1141.67     18.54 o
   0   5  20        0.42       -4.64      4.64 o
   1   5  20      573.48      558.91     11.78 o
   2   5  20       15.40        5.39      5.98 o
   3   5  20      697.09      655.35     14.47 o
   4   5  20       51.15       59.43      7.10 o
   5   5  20      515.46      524.22     14.74 o
   6   5  20        0.28       -0.19      6.65 o
   7   5  20       10.70       12.15      8.01 o
   8   5  20       74.06       67.70      8.78 o
   9   5  20       66.68       69.32      9.30 o
  10   5  20        3.53       -3.93      8.54 o
  11   5  20        0.73       -2.08     10.04 o
  12   5  20       34.52       31.91     11.87 o
 -14   6  20        4.31       24.04     14.48 o
 -13   6  20      105.27      128.13     13.87 o
 -12   6  20        4.96        4.13     11.68 o
 -11   6  20        0.10        6.04      8.56 o
 -10   6  20        1.70       26.02      8.75 o
  -9   6  20       89.94       89.80      9.85 o
  -8   6  20       22.96       44.63      8.74 o
  -7   6  20      951.08      867.98     21.52 o
  -6   6  20     1098.37     1059.24     21.61 o
  -5   6  20      175.02      207.81     10.38 o
  -4   6  20     1887.23     1915.83     28.00 o
  -3   6  20      187.63      181.61      9.04 o
  -2   6  20      256.67      280.65     10.72 o
  -1   6  20     1043.38     1022.86     17.89 o
   0   6  20      193.60      201.70      9.60 o
   1   6  20        0.23       -5.22      5.22 o
   2   6  20     1297.80     1180.74     19.92 o
   3   6  20       82.18       88.52      7.75 o
   4   6  20       11.32       19.59      7.14 o
   5   6  20       15.82        4.05      6.89 o
   6   6  20       31.15       33.77      7.61 o
   7   6  20       44.75       42.82      8.35 o
   8   6  20       26.70       35.35      8.60 o
   9   6  20       67.94       84.14     10.04 o
  10   6  20        1.45       -0.47      9.13 o
  11   6  20        4.91       18.68     11.16 o
  12   6  20       21.37        6.79     11.93 o
 -13   7  20        0.66       -1.68     10.91 o
 -12   7  20        0.75       -5.53      9.44 o
 -11   7  20       83.85       75.22     10.63 o
 -10   7  20       32.27       26.29      9.09 o
  -9   7  20       44.78       62.48     10.61 o
  -8   7  20       68.85       87.40      9.84 o
  -7   7  20      167.91      161.38     11.09 o
  -6   7  20       32.76       25.16      8.19 o
  -5   7  20      166.95      142.55     10.03 o
  -4   7  20        1.45       -6.22      6.22 o
  -3   7  20        1.49       -5.86      5.86 o
  -2   7  20        4.06       -2.63      6.41 o
  -1   7  20      196.68      187.92     10.12 o
   0   7  20        1.74       -3.65      6.25 o
   1   7  20      160.74      162.72      8.83 o
   2   7  20      380.20      374.07     11.90 o
   3   7  20       38.43       37.60      7.69 o
   4   7  20      185.68      212.33     14.58 o
   5   7  20      305.23      281.42     12.19 o
   6   7  20        8.11       10.58      7.64 o
   7   7  20      135.20      142.97     11.93 o
   8   7  20        0.64        3.57      7.97 o
   9   7  20       54.95       64.79      9.67 o
  10   7  20       10.66        8.13      9.59 o
  11   7  20        1.87        8.00      9.89 o
 -12   8  20        5.83        8.04      9.74 o
 -11   8  20        2.65       -4.29      9.00 o
 -10   8  20       65.95       49.21      9.95 o
  -9   8  20        3.53        6.97      8.68 o
  -8   8  20      155.43      156.46     11.46 o
  -7   8  20       17.32       10.26      7.84 o
  -6   8  20       12.35       15.73      8.53 o
  -5   8  20       30.55       35.83      9.18 o
  -4   8  20        3.96        5.44      7.96 o
  -3   8  20      215.83      211.97     12.21 o
  -2   8  20       26.47       34.76      7.48 o
  -1   8  20      223.94      210.78     13.41 o
   0   8  20      106.35       93.66      9.06 o
   1   8  20        0.02        1.11      8.12 o
   2   8  20       53.04       52.32      8.71 o
   3   8  20       23.52       17.24      8.06 o
   4   8  20       28.70       33.94      8.16 o
   5   8  20      317.88      319.88     13.86 o
   6   8  20      257.83      263.10     12.49 o
   7   8  20       56.80       51.28      9.34 o
   8   8  20        8.95       23.65      8.86 o
   9   8  20      157.78      198.48     12.65 o
  10   8  20        2.97       -1.58      9.62 o
 -11   9  20        7.49       25.30     10.78 o
 -10   9  20       24.91       49.11     11.15 o
  -9   9  20       25.64       26.00     10.04 o
  -8   9  20        2.87       -9.29      9.29 o
  -7   9  20        2.18       -9.03     10.12 o
  -6   9  20      371.08      390.40     16.01 o
  -5   9  20       32.31       46.81      9.76 o
  -4   9  20        0.70       20.83      8.80 o
  -3   9  20        3.58       -5.66      8.58 o
  -2   9  20       55.71       69.23      9.83 o
  -1   9  20       63.22       60.89      9.69 o
   0   9  20        2.16        2.90      8.51 o
   1   9  20      192.55      198.25     13.25 o
   2   9  20        2.44        1.79      8.89 o
   3   9  20      116.72      125.31     12.75 o
   4   9  20      141.17      142.31     10.45 o
   5   9  20      384.44      402.13     15.77 o
   6   9  20       30.04       26.39      9.17 o
   7   9  20       13.33        1.24      8.66 o
   8   9  20       17.37       -0.75      9.20 o
   9   9  20        0.07       -4.40      9.22 o
  -9  10  20        2.27        6.37     10.55 o
  -8  10  20        3.39       14.66     10.11 o
  -7  10  20        7.44        2.48      9.69 o
  -6  10  20      159.52      174.48     13.53 o
  -5  10  20       23.65       32.00      9.77 o
  -4  10  20       31.61       25.91     10.31 o
  -3  10  20       71.37       82.40     11.78 o
  -2  10  20      173.22      174.02     13.86 o
  -1  10  20        3.33       11.98      9.17 o
   0  10  20       19.68       16.23     13.67 o
   1  10  20        0.36       17.30     10.44 o
   2  10  20      125.69      114.94     12.39 o
   3  10  20      165.12      189.03     13.97 o
   4  10  20      264.49      243.03     15.10 o
   5  10  20       65.74       64.51     10.72 o
   6  10  20       10.51        5.33      9.29 o
   7  10  20       67.12       78.93     11.12 o
   8  10  20        6.78       13.79     11.13 o
  -8  11  20       19.45       31.94     10.68 o
  -7  11  20       15.90       26.67     11.51 o
  -6  11  20       36.63       43.06     11.44 o
  -5  11  20        0.02        0.89     10.08 o
  -4  11  20       22.73       25.44     10.78 o
  -3  11  20        6.79       17.93     10.59 o
  -2  11  20       19.78       22.29     10.74 o
  -1  11  20        1.98        2.51     11.50 o
   0  11  20       23.80       24.02     11.09 o
   1  11  20        0.04       -6.35     10.35 o
   2  11  20      226.43      297.08     18.16 o
   3  11  20       53.87       62.46     12.98 o
   4  11  20        0.13        4.36     16.68 o
   5  11  20       20.62        7.46     11.03 o
   6  11  20        0.20       11.21     10.98 o
  -5  12  20       50.27       45.11     12.44 o
  -4  12  20        6.69        9.17     15.91 o
  -3  12  20       17.57       35.43     12.03 o
  -2  12  20        4.16        7.46     16.47 o
  -1  12  20       91.06      116.16     16.12 o
   0  12  20       11.77      -12.36     12.36 o
   1  12  20        3.07        7.54     11.44 o
   2  12  20        7.46       11.11     11.65 o
   3  12  20       11.63       17.84     12.00 o
 -15   0  21        0.15       15.13     20.15 o
 -13   0  21        0.01       -1.83     39.26 o
 -11   0  21       61.44       50.12     14.69 o
  -9   0  21      331.43      282.38     25.02 o
  -7   0  21      266.04      251.91     11.57 o
  -5   0  21      235.03      215.90     10.76 o
  -3   0  21      398.30      449.95     15.84 o
  -1   0  21      286.93      291.56     15.63 o
   1   0  21      228.26      189.64     11.69 o
   3   0  21      533.06      534.00     32.93 o
   5   0  21      188.82      152.29     17.50 o
   7   0  21       27.70       -0.10     14.58 o
   9   0  21        2.33        6.72     10.47 o
  11   0  21      108.65      110.72     17.72 o
  13   0  21       72.28       49.52     17.53 o
 -15   1  21       20.29       22.82     14.63 o
 -14   1  21       12.41       -3.46     12.90 o
 -13   1  21       12.57       14.37     15.15 o
 -12   1  21       79.50      110.50     12.00 o
 -11   1  21      175.60      176.50     18.01 o
 -10   1  21      662.74      641.20     18.22 o
  -9   1  21        8.21       35.93      7.78 o
  -8   1  21      420.26      453.38     12.25 o
  -7   1  21      548.99      527.55     12.49 o
  -6   1  21      148.86      139.56      7.45 o
  -5   1  21      496.67      499.96     10.57 o
  -4   1  21      352.71      338.81     10.21 o
  -3   1  21        9.39       21.96      4.82 o
  -2   1  21       42.00       38.67      5.51 o
  -1   1  21      657.49      633.68     13.12 o
   0   1  21      427.35      377.54     13.48 o
   1   1  21      349.68      347.73     11.60 o
   2   1  21      706.24      777.38     24.96 o
   3   1  21     2490.92     2461.14     34.20 o
   4   1  21       19.12       26.98      6.96 o
   5   1  21      661.32      724.31     15.92 o
   6   1  21      354.46      333.92     12.38 o
   7   1  21      231.34      232.13     11.28 o
   8   1  21      219.13      236.20     12.55 o
   9   1  21       19.20       30.50      9.90 o
  10   1  21        1.82        9.87      8.39 o
  11   1  21       12.64       13.72      9.80 o
  12   1  21       69.09       52.33     11.67 o
  13   1  21       42.76       31.54     11.72 o
 -15   2  21        5.91      -11.87     13.30 o
 -14   2  21        1.14        2.83     19.08 o
 -13   2  21        2.51       17.52     10.64 o
 -12   2  21        7.74        7.22      9.61 o
 -11   2  21      161.63      180.13     13.99 o
 -10   2  21      286.27      299.57     14.06 o
  -9   2  21       27.78       21.95      6.88 o
  -8   2  21        2.18       -4.68      7.30 o
  -7   2  21      144.77      145.90      8.52 o
  -6   2  21       25.97       25.49      6.54 o
  -5   2  21     1012.42      920.71     16.55 o
  -4   2  21      308.65      291.87     10.34 o
  -3   2  21      295.18      286.20      9.53 o
  -2   2  21      266.55      271.86      9.33 o
  -1   2  21      115.93      138.05      6.55 o
   0   2  21        0.79       -3.07      4.09 o
   1   2  21      261.43      266.53      8.84 o
   2   2  21       21.44       11.70      5.09 o
   3   2  21        1.26       17.23      5.38 o
   4   2  21      686.81      680.45     15.87 o
   5   2  21     1002.55     1013.57     18.62 o
   6   2  21       34.85       41.43      7.87 o
   7   2  21       24.61       33.76      7.81 o
   8   2  21      170.62      177.70     12.71 o
   9   2  21        0.29        3.66      8.77 o
  10   2  21       38.87       60.43     10.96 o
  11   2  21       25.04       16.93     11.15 o
  12   2  21       28.84       32.69     11.70 o
  13   2  21        1.37       -9.94      9.94 o
 -15   3  21      121.18      134.42     15.24 o
 -14   3  21        2.89      -12.63     12.63 o
 -13   3  21       30.12       21.95     10.64 o
 -12   3  21        1.72       -0.04      9.33 o
 -11   3  21       11.71       18.83      9.31 o
 -10   3  21       48.12       61.98      9.37 o
  -9   3  21      205.35      206.86     10.48 o
  -8   3  21       16.60       24.73      7.01 o
  -7   3  21      795.06      817.36     17.44 o
  -6   3  21     1050.22     1020.13     19.00 o
  -5   3  21        0.20       -5.43      5.43 o
  -4   3  21       19.20       15.88      6.04 o
  -3   3  21     3401.52     3437.26     44.28 o
  -2   3  21      250.42      282.17      9.64 o
  -1   3  21       12.28       12.89      4.57 o
   0   3  21     1302.75     1342.86     20.05 o
   1   3  21      402.75      417.81     12.10 o
   2   3  21       93.46       89.03      6.46 o
   3   3  21      390.77      390.84     10.55 o
   4   3  21     1550.89     1514.86     23.22 o
   5   3  21      615.65      628.34     14.90 o
   6   3  21     1979.24     1969.62     28.33 o
   7   3  21        3.93        8.40      7.27 o
   8   3  21        0.01       -0.84      7.96 o
   9   3  21        7.18        2.04      8.79 o
  10   3  21       52.00       44.54     10.88 o
  11   3  21       27.86       30.68     10.93 o
  12   3  21       51.64       48.95     13.00 o
  13   3  21        9.29        1.93     10.66 o
 -14   4  21        0.11        6.20     10.89 o
 -13   4  21       29.07       41.37     11.49 o
 -12   4  21      440.15      474.93     19.08 o
 -11   4  21       34.43       40.21     11.18 o
 -10   4  21        4.95        7.65      7.71 o
  -9   4  21        0.93       -2.63      7.52 o
  -8   4  21      510.02      536.98     14.56 o
  -7   4  21       86.26      105.99      8.65 o
  -6   4  21       21.97       15.96      6.89 o
  -5   4  21       14.74       13.28      6.42 o
  -4   4  21        2.69        6.74      6.01 o
  -3   4  21      248.44      216.11      8.97 o
  -2   4  21       23.05       19.47      5.92 o
  -1   4  21     1952.89     1823.40     24.72 o
   0   4  21        0.63       -4.54      4.54 o
   1   4  21        3.73        1.12      4.60 o
   2   4  21      195.01      227.77      8.58 o
   3   4  21        3.38       -2.07      5.44 o
   4   4  21      310.18      297.83     10.60 o
   5   4  21      171.85      160.26     13.69 o
   6   4  21       61.72       83.90      8.72 o
   7   4  21       14.15       -2.10      7.16 o
   8   4  21      281.66      278.81     12.24 o
   9   4  21       58.15       70.50     11.36 o
  10   4  21       66.83       64.26     12.73 o
  11   4  21        3.30       16.42     11.05 o
  12   4  21       81.42       84.59     14.40 o
  13   4  21        7.59      -16.33     33.86 o
 -14   5  21       31.63       64.50     12.68 o
 -13   5  21        2.68        3.41     10.65 o
 -12   5  21      107.58       99.30     12.64 o
 -11   5  21        0.87       -8.38      8.38 o
 -10   5  21      101.39      105.00     10.31 o
  -9   5  21      318.77      352.90     13.85 o
  -8   5  21     1115.67     1135.17     22.98 o
  -7   5  21      326.62      370.27     12.82 o
  -6   5  21     1594.04     1648.24     25.93 o
  -5   5  21       61.37       61.74      7.94 o
  -4   5  21     1042.80     1026.01     19.41 o
  -3   5  21      780.31      791.68     15.70 o
  -2   5  21      149.63      150.73      8.34 o
  -1   5  21       22.25       26.33      6.37 o
   0   5  21       33.53        9.30      5.46 o
   1   5  21        9.53       15.98      5.86 o
   2   5  21        4.13       -5.47      5.47 o
   3   5  21       94.47       98.38      7.90 o
   4   5  21     1389.81     1351.03     22.06 o
   5   5  21       43.73       57.28      8.23 o
   6   5  21       95.39       83.43      8.76 o
   7   5  21       20.67       15.12      7.80 o
   8   5  21      215.87      245.14     12.09 o
   9   5  21       25.61       34.76     10.05 o
  10   5  21       24.15       26.03     11.05 o
  11   5  21       57.68       67.72     12.62 o
  12   5  21       46.97       21.43     11.65 o
 -13   6  21        1.49        1.64     11.16 o
 -12   6  21      103.19      114.32     13.07 o
 -11   6  21        0.49       13.30      8.98 o
 -10   6  21      470.42      496.11     16.80 o
  -9   6  21       64.77       69.10      9.76 o
  -8   6  21      281.23      306.30     13.45 o
  -7   6  21      112.27      111.46     10.17 o
  -6   6  21      210.72      206.51     11.49 o
  -5   6  21       84.54      102.35      8.82 o
  -4   6  21       59.75       45.51      7.69 o
  -3   6  21      567.98      526.47     15.71 o
  -2   6  21      315.30      351.72     12.01 o
  -1   6  21     1467.12     1443.02     21.96 o
   0   6  21      314.74      334.37     11.56 o
   1   6  21      233.86      222.06     10.19 o
   2   6  21      413.71      377.30     12.02 o
   3   6  21       23.85       12.20      6.52 o
   4   6  21       46.56       30.48      8.19 o
   5   6  21      173.70      146.20     10.01 o
   6   6  21       99.87       83.37      9.11 o
   7   6  21       42.45       35.37      8.25 o
   8   6  21       14.01       15.63      8.42 o
   9   6  21       33.63       46.67      9.42 o
  10   6  21        0.02        2.46     12.04 o
  11   6  21        6.89       14.62     11.43 o
 -12   7  21       35.04       25.94     11.34 o
 -11   7  21        9.49        4.32      9.51 o
 -10   7  21      187.89      198.76     12.71 o
  -9   7  21       77.54       91.41     10.35 o
  -8   7  21       63.43       64.57      9.72 o
  -7   7  21       82.61       74.06      9.67 o
  -6   7  21      442.80      476.15     16.45 o
  -5   7  21       29.22       32.72      9.45 o
  -4   7  21        5.66        1.09      6.83 o
  -3   7  21      356.05      345.78     12.94 o
  -2   7  21      330.43      302.98     12.86 o
  -1   7  21      223.37      211.67     10.69 o
   0   7  21       87.23       96.40      8.76 o
   1   7  21       76.84       88.40      9.12 o
   2   7  21       78.45       55.49      8.77 o
   3   7  21      133.16      173.59     10.27 o
   4   7  21      458.09      462.83     14.73 o
   5   7  21       87.43      125.32     10.17 o
   6   7  21      147.82      146.77     10.70 o
   7   7  21       51.74       55.09     12.36 o
   8   7  21       87.05       99.38     10.33 o
   9   7  21       14.39        2.57      8.50 o
  10   7  21        0.96       -7.34     10.69 o
  11   7  21        4.37        4.06     11.70 o
 -12   8  21       18.12       26.62     13.70 o
 -11   8  21        5.15       -2.38      9.48 o
 -10   8  21      109.06      131.84     11.83 o
  -9   8  21       63.78       63.85     10.27 o
  -8   8  21      120.68      131.04     13.86 o
  -7   8  21       56.42       57.47     10.63 o
  -6   8  21       26.89       27.04      8.94 o
  -5   8  21      161.58      163.46     11.96 o
  -4   8  21        5.75        3.28      8.09 o
  -3   8  21       60.37       63.38      9.69 o
  -2   8  21      339.72      370.29     13.08 o
  -1   8  21       34.34       54.95      8.33 o
   0   8  21       18.49       22.34      8.19 o
   1   8  21      234.70      256.09     14.20 o
   2   8  21       46.45       44.19      8.84 o
   3   8  21       22.28       28.03      9.16 o
   4   8  21       41.34       29.71      8.31 o
   5   8  21      122.50      132.86     10.54 o
   6   8  21        0.29       -3.10      8.04 o
   7   8  21        0.02       -8.12      8.12 o
   8   8  21        2.90       -2.28      8.35 o
   9   8  21        2.37        5.21      9.20 o
  10   8  21        3.50       12.41     11.52 o
 -10   9  21      156.11      180.72     14.22 o
  -9   9  21       92.59      122.57     12.47 o
  -8   9  21        2.43       -3.71      9.19 o
  -7   9  21       81.30      104.29     14.17 o
  -6   9  21       78.26       86.44     12.26 o
  -5   9  21       48.01       64.96     10.24 o
  -4   9  21      139.73      154.44     12.05 o
  -3   9  21       62.24       75.74     10.17 o
  -2   9  21        0.90        3.10      8.79 o
  -1   9  21      177.69      164.43     11.92 o
   0   9  21      117.78      121.80     11.80 o
   1   9  21       67.46       53.46     10.36 o
   2   9  21        7.29        5.16      8.89 o
   3   9  21        2.22       -2.19     11.35 o
   4   9  21      176.75      176.95     12.44 o
   5   9  21       12.53       24.29     10.47 o
   6   9  21       30.23       36.12     11.56 o
   7   9  21       10.78       14.30      9.42 o
   8   9  21       17.26       11.57      9.66 o
   9   9  21        0.15        4.12     11.51 o
  -9  10  21        9.06        7.24     10.94 o
  -8  10  21      109.42      124.34     13.08 o
  -7  10  21      142.46      141.91     13.11 o
  -6  10  21       28.56       34.91     10.65 o
  -5  10  21      252.05      242.24     14.34 o
  -4  10  21       28.86       20.63     10.41 o
  -3  10  21       62.07       69.33     15.41 o
  -2  10  21       18.28       28.86     10.78 o
  -1  10  21      294.71      324.25     19.12 o
   0  10  21      153.25      176.43     14.14 o
   1  10  21       18.18       32.94     11.64 o
   2  10  21        8.09       14.36     11.94 o
   3  10  21      211.42      263.71     15.67 o
   4  10  21       28.79       36.63     13.04 o
   5  10  21        0.64        8.55      9.51 o
   6  10  21       27.83       20.08     11.20 o
   7  10  21        2.64       -2.71     11.00 o
  -7  11  21      130.91      178.32     15.46 o
  -6  11  21        0.06        2.95     10.79 o
  -5  11  21       33.92       53.14     12.08 o
  -4  11  21        4.67       15.62     10.47 o
  -3  11  21        7.67        5.88     10.31 o
  -2  11  21       51.49       51.11     13.31 o
  -1  11  21        2.86        4.34     11.64 o
   0  11  21       36.38       61.77     12.48 o
   1  11  21       71.17       88.18     13.43 o
   2  11  21       10.05       20.12     12.23 o
   3  11  21      130.63      180.73     16.23 o
   4  11  21       62.17       50.02     13.12 o
   5  11  21      198.10      182.80     16.70 o
  -4  12  21       23.41       29.68     13.62 o
  -3  12  21       39.02       65.87     14.68 o
  -2  12  21       85.07       96.42     18.42 o
  -1  12  21       56.89       56.43     14.78 o
   0  12  21       21.25       37.91     13.61 o
   1  12  21       84.94       94.64     13.82 o
   2  12  21       21.85       31.37     12.30 o
 -14   0  22       86.55       80.85     23.17 o
 -12   0  22        1.60        4.24     16.04 o
 -10   0  22        2.36      -11.67     11.67 o
  -8   0  22       81.54       62.63     10.58 o
  -6   0  22       21.49       11.54      7.23 o
  -4   0  22     1215.44     1050.18     24.99 o
  -2   0  22     1646.48     1613.04     31.71 o
   0   0  22     5492.49     5244.26     86.63 o
   2   0  22        5.55       -5.20     10.30 o
   4   0  22      129.36      127.41     13.77 o
   6   0  22      546.58      584.28     23.23 o
   8   0  22      169.65      150.90     20.85 o
  10   0  22      506.65      533.01     27.47 o
  12   0  22      111.95      126.92     19.31 o
 -15   1  22      116.94      123.19     28.82 o
 -14   1  22        6.14       26.19     14.20 o
 -13   1  22       26.67       29.59     13.32 o
 -12   1  22        1.51        0.77     10.52 o
 -11   1  22       60.58       46.60     10.12 o
 -10   1  22       10.26        2.53      7.79 o
  -9   1  22      397.32      388.02     13.91 o
  -8   1  22       18.79       32.31      8.00 o
  -7   1  22       33.99       48.83      7.19 o
  -6   1  22       23.32       30.64      6.39 o
  -5   1  22       10.38       15.00      5.51 o
  -4   1  22      281.03      264.58     10.34 o
  -3   1  22        0.02       -3.31      5.60 o
  -2   1  22     1149.16     1120.01     19.37 o
  -1   1  22       36.63       35.46      6.30 o
   0   1  22      960.45      999.46     19.64 o
   1   1  22      440.46      475.35     14.04 o
   2   1  22      522.69      541.45     16.75 o
   3   1  22     3754.62     3587.95     45.79 o
   4   1  22     1898.33     1897.58     29.56 o
   5   1  22     3092.09     3040.43     38.11 o
   6   1  22      366.48      405.07     13.52 o
   7   1  22       89.17      101.18     10.06 o
   8   1  22       23.71       19.81      8.57 o
   9   1  22        0.02       -4.35      8.86 o
  10   1  22      223.40      241.10     15.85 o
  11   1  22        0.27       -8.70      9.43 o
  12   1  22        7.47        3.81     11.77 o
  13   1  22      310.88      322.50     18.35 o
 -15   2  22        4.44      -15.56     22.12 o
 -14   2  22       11.73        8.40     13.50 o
 -13   2  22       25.22       51.03     14.58 o
 -12   2  22      177.54      208.03     14.57 o
 -11   2  22      460.25      489.60     18.68 o
 -10   2  22        2.62       -2.11      8.53 o
  -9   2  22      651.81      675.33     17.86 o
  -8   2  22       25.98       12.79      6.86 o
  -7   2  22        4.64       -7.12      7.12 o
  -6   2  22      239.23      215.62      9.48 o
  -5   2  22      240.46      258.21      9.82 o
  -4   2  22        1.70       15.45      6.19 o
  -3   2  22        0.72       -5.54      5.54 o
  -2   2  22       28.19       24.23      4.38 o
  -1   2  22      421.39      397.54     12.00 o
   0   2  22      335.05      314.06     10.45 o
   1   2  22       41.96       38.85      6.18 o
   2   2  22      143.23      155.24     12.24 o
   3   2  22     1826.60     1798.70     25.84 o
   4   2  22       76.84       67.55      9.05 o
   5   2  22      378.58      361.45     12.88 o
   6   2  22        0.02       -0.58      7.73 o
   7   2  22      468.47      485.49     15.19 o
   8   2  22       51.83       59.54     10.12 o
   9   2  22       13.89       10.45      9.45 o
  10   2  22       68.42       84.57     11.99 o
  11   2  22        9.08       17.24     11.35 o
  12   2  22        3.29        3.12     10.18 o
  13   2  22        5.64       -7.00     10.48 o
 -14   3  22        3.34       -5.38     11.50 o
 -13   3  22        0.15        8.45     11.60 o
 -12   3  22        0.19       -0.69      9.92 o
 -11   3  22       23.69       23.96     11.66 o
 -10   3  22       37.85       30.89      8.97 o
  -9   3  22      441.90      404.71     13.47 o
  -8   3  22      275.60      236.83     11.76 o
  -7   3  22      281.59      289.46     11.39 o
  -6   3  22       31.56       22.64      8.89 o
  -5   3  22        2.93        0.94      5.92 o
  -4   3  22      701.88      707.51     15.68 o
  -3   3  22       21.81       46.02      7.59 o
  -2   3  22     3471.19     3300.58     37.97 o
  -1   3  22       12.51       23.47      5.15 o
   0   3  22      171.97      185.93      7.94 o
   1   3  22      126.88      120.09      7.50 o
   2   3  22      887.05      859.58     16.43 o
   3   3  22      483.12      507.67     14.23 o
   4   3  22      275.10      310.36     11.03 o
   5   3  22        9.45       27.18      7.70 o
   6   3  22       11.98       27.35      7.60 o
   7   3  22      128.23      121.69     10.70 o
   8   3  22      185.87      138.56     12.39 o
   9   3  22        7.45        9.44      9.70 o
  10   3  22      121.94      119.90     13.21 o
  11   3  22      168.22      181.14     15.03 o
  12   3  22       24.60       12.64     13.03 o
 -14   4  22      163.81      187.39     16.54 o
 -13   4  22        4.95        6.15     10.77 o
 -12   4  22        3.00       -8.02     10.03 o
 -11   4  22      151.27      137.70     15.47 o
 -10   4  22       14.14       28.59      9.25 o
  -9   4  22       86.10       88.86      9.67 o
  -8   4  22       53.43       74.38      9.21 o
  -7   4  22      301.49      272.78     14.98 o
  -6   4  22       63.22       29.64      7.27 o
  -5   4  22       80.01      104.85      8.42 o
  -4   4  22      349.50      329.70     10.96 o
  -3   4  22      875.28      813.45     17.02 o
  -2   4  22       51.29       63.32      7.01 o
  -1   4  22       18.30       42.43      6.68 o
   0   4  22      268.87      261.70      9.17 o
   1   4  22       42.35       33.29      6.40 o
   2   4  22      356.93      342.10     10.94 o
   3   4  22        7.19       -0.10      5.69 o
   4   4  22       39.09       37.03      6.99 o
   5   4  22       72.53       58.17      7.53 o
   6   4  22       80.24       79.81      9.50 o
   7   4  22        6.72       -3.53      7.80 o
   8   4  22       18.01        0.22      8.33 o
   9   4  22       21.69        6.81      9.71 o
  10   4  22        4.06       -6.49      9.82 o
  11   4  22        7.42        9.13     10.90 o
  12   4  22        4.40       -3.11     12.45 o
 -14   5  22        5.34       -2.04     29.90 o
 -13   5  22      145.53      166.19     14.91 o
 -12   5  22       78.42       82.45     12.33 o
 -11   5  22       65.61       38.29     10.82 o
 -10   5  22       17.25       22.82      8.70 o
  -9   5  22       25.47       17.77     11.26 o
  -8   5  22       18.65       14.55      8.22 o
  -7   5  22        0.57       25.17      8.36 o
  -6   5  22       21.17       22.30      7.55 o
  -5   5  22       16.63       13.38      7.11 o
  -4   5  22      123.64      112.79      8.93 o
  -3   5  22      553.24      609.55     16.19 o
  -2   5  22      570.43      533.52     13.44 o
  -1   5  22      263.94      243.75      9.85 o
   0   5  22      194.37      151.71      9.24 o
   1   5  22       10.30       -2.05      6.35 o
   2   5  22       58.91       68.33     10.00 o
   3   5  22      507.04      486.42     13.31 o
   4   5  22       88.91       82.69      8.10 o
   5   5  22      336.51      360.54     13.08 o
   6   5  22      158.16      156.39     10.30 o
   7   5  22       24.15       23.32      8.90 o
   8   5  22       41.76       38.05      9.74 o
   9   5  22      222.85      244.90     15.58 o
  10   5  22       27.38       29.89     10.92 o
  11   5  22        0.77       -9.21     10.59 o
  12   5  22        1.06       -1.81     11.85 o
 -13   6  22        0.82       12.23     11.16 o
 -12   6  22       44.54       52.06     11.75 o
 -11   6  22       46.53       50.40     10.76 o
 -10   6  22        1.00        4.35      8.64 o
  -9   6  22      435.85      404.90     15.35 o
  -8   6  22      130.58      141.57     11.24 o
  -7   6  22       16.18       17.03      8.42 o
  -6   6  22       68.44       86.50      9.74 o
  -5   6  22      676.04      675.87     16.58 o
  -4   6  22       84.55      123.76      9.20 o
  -3   6  22       39.99       49.77      8.70 o
  -2   6  22      731.87      706.82     16.25 o
  -1   6  22      384.39      406.05     12.75 o
   0   6  22      187.42      217.71     10.93 o
   1   6  22      101.21       79.71      8.19 o
   2   6  22       34.99       27.69      7.40 o
   3   6  22       51.89       41.46      8.08 o
   4   6  22        0.01        6.83      7.90 o
   5   6  22       10.16       -3.03      6.97 o
   6   6  22       17.70       -2.70      7.61 o
   7   6  22        0.10        0.75      8.31 o
   8   6  22        3.78        4.23      9.15 o
   9   6  22      139.71      153.45     13.04 o
  10   6  22        1.03      -10.08     10.08 o
  11   6  22       65.02       89.48     14.67 o
 -12   7  22       48.44       65.48     12.71 o
 -11   7  22       42.08       48.15     10.71 o
 -10   7  22        7.67       15.48     10.08 o
  -9   7  22       47.08       37.12      9.48 o
  -8   7  22        8.85       16.04      8.72 o
  -7   7  22        7.68       10.63      8.34 o
  -6   7  22      393.23      451.11     15.58 o
  -5   7  22       21.35       29.39      8.50 o
  -4   7  22      225.95      189.96     12.07 o
  -3   7  22        9.81        6.93      7.56 o
  -2   7  22        0.47       -3.49      7.25 o
  -1   7  22       10.45        0.90      6.81 o
   0   7  22      360.73      361.50     14.22 o
   1   7  22      334.27      324.34     16.78 o
   2   7  22        6.61        5.46      7.83 o
   3   7  22      132.04      135.99     11.11 o
   4   7  22      972.86     1023.61     23.47 o
   5   7  22      347.84      350.91     15.29 o
   6   7  22       36.07       54.49     10.15 o
   7   7  22      102.09       95.11     13.27 o
   8   7  22       18.86       28.00      9.98 o
   9   7  22        1.45       -9.43      9.43 o
  10   7  22        0.06        3.32     13.09 o
[truncated: 108,637 more chars]
